# Supplementary material for: Regulating coordination number in atomically dispersed Pt species on defect-rich graphene for n-butane dehydrogenation reaction
Source: Nat Commun. 2021 May 11;12:2664. doi: 10.1038/s41467-021-22948-w (PMC8113322; doi:10.1038/s41467-021-22948-w)
Supplement: Supplementary file 3 — Source Data [file 41467_2021_22948_MOESM3_ESM.xlsx]

## Sheet: Figure 1a
Particle diameter distribution for Pt1.7Sn/ND@G
	Particle diameter (nm)		N total	Mean	Standard Deviation	Sum	Minimum	Median	Maximum
1	1.08		200	0.90545	0.20681	181.09	0.52	0.91	1.35
2	0.94
3	0.76
4	0.9
5	0.65
6	1.16
7	1.09
8	1.12
9	1.08
10	0.86
11	0.99
12	0.91
13	1.06
14	0.53
15	1.2
16	1.14
17	0.86
18	1.07
19	0.96
20	0.86
21	1.07
22	0.97
23	0.86
24	1.3
25	0.84
26	1.2
27	1.07
28	0.78
29	1.05
30	0.96
31	0.99
32	1.1
33	0.96
34	0.64
35	0.72
36	0.72
37	0.75
38	0.64
39	1.07
40	0.92
41	1.05
42	1.07
43	1.14
44	0.91
45	0.75
46	0.91
47	0.91
48	1.07
49	1.05
50	0.86
51	0.77
52	0.86
53	0.6
54	0.99
55	1.07
56	1.05
57	1.06
58	1.28
59	0.86
60	1.01
61	1.18
62	1.25
63	0.91
64	0.86
65	0.96
66	0.65
67	0.86
68	0.55
69	1.05
70	1.18
71	1.22
72	0.75
73	0.78
74	1.1
75	1.07
76	0.68
77	1.05
78	0.53
79	0.86
80	0.82
81	0.6
82	0.52
83	0.55
84	0.57
85	0.53
86	0.53
87	0.6
88	0.64
89	0.74
90	0.75
91	0.6
92	0.52
93	0.9
94	0.71
95	0.62
96	0.74
97	0.9
98	0.58
99	0.84
100	0.6
101	0.53
102	0.68
103	0.6
104	0.6
105	0.6
106	0.64
107	0.64
108	0.54
109	0.81
110	0.9
111	0.6
112	0.74
113	0.75
114	0.9
115	0.67
116	0.9
117	0.8
118	0.67
119	0.64
120	0.85
121	0.84
122	1.13
123	0.87
124	0.9
125	0.97
126	0.9
127	0.71
128	1.04
129	0.71
130	0.85
131	1.22
132	0.9
133	1.11
134	1.02
135	0.95
136	1.16
137	0.91
138	1.04
139	1.04
140	0.91
141	0.98
142	1.07
143	0.77
144	0.97
145	0.74
146	0.86
147	0.86
148	0.77
149	0.77
150	0.86
151	0.95
152	0.62
153	0.6
154	0.75
155	0.78
156	0.86
157	0.92
158	1.15
159	0.67
160	0.92
161	1.06
162	1.07
163	0.81
164	0.96
165	1.28
166	0.8
167	0.99
168	1.08
169	1.11
170	0.98
171	1.01
172	1.04
173	0.91
174	1.29
175	0.93
176	0.97
177	0.74
178	0.78
179	0.98
180	1.24
181	0.85
182	1.3
183	1.01
184	0.75
185	1.28
186	1.11
187	1.13
188	1.28
189	1.35
190	1.17
191	1.1
192	1.07
193	1.28
194	1.24
195	1.32
196	1.15
197	0.98
198	1.28
199	0.75
200	1.1

## Sheet: Figure 1f
The extracted line of Pt1.7Sn/ND@G The extracted line profile
x(Position)	y
0.01852	72
0.03704	74.2121
0.05556	58.3636
0.07407	84.9545
0.09259	106.909
0.11111	87.7273
0.12963	69
0.14815	64
0.16667	74.0303
0.18519	68.5909
0.2037	57.0303
0.22222	54.5
0.24074	80.7273
0.25926	118.636
0.27778	130.667
0.2963	180.955
0.31481	239.667
0.33333	247.47
0.35185	252.273
0.37037	208.909
0.38889	132.152
0.40741	99.1818
0.42593	107
0.44444	106.545
0.46296	100.182
0.48148	139.197
0.5	182.485
0.51852	186.909
0.53704	176.758
0.55556	219.742
0.57407	253.545
0.59259	234.258
0.61111	206.606
0.62963	209
0.64815	190.606
0.66667	146.076
0.68519	111.364
0.7037	116.621
0.72222	139.879
0.74074	187.318
0.75926	231.545
0.77778	201.227
0.7963	178.727
0.81481	200.879
0.83333	136.667
0.85185	121.455
0.87037	117.03
0.88889	78.2576
0.90741	54.0909
0.92593	88.7727
0.94444	112.788
0.96296	118.227
0.98148	106.303
1	96.0152
1.01852	84.4545
1.03704	89.5
1.05556	133.97
1.07407	174.182
1.09259	202.394
1.11111	240.455
1.12963	254.727
1.14815	254.409
1.16667	251.485
1.18519	225
1.2037	149.455

## Sheet: Figure 1g
Particle diameter distribution for Pt3.4Sn/ND@G
	Particle diameter (nm)		N total	Mean	Standard Deviation	Sum	Minimum	Median	Maximum
1	0.67		200	0.86225	0.14241	172.45	0.52	0.83	1.38
2	0.7
3	0.8
4	0.79
5	0.56
6	0.79
7	0.75
8	0.84
9	0.89
10	0.76
11	0.8
12	0.72
13	0.84
14	0.72
15	0.89
16	0.91
17	0.76
18	0.64
19	1.04
20	0.8
21	0.8
22	0.8
23	1.16
24	1.01
25	0.98
26	0.8
27	0.8
28	0.93
29	1.13
30	0.97
31	0.81
32	0.61
33	0.74
34	0.81
35	0.9
36	0.67
37	0.87
38	0.86
39	0.97
40	0.53
41	0.97
42	0.84
43	0.9
44	0.83
45	0.63
46	1.13
47	0.96
48	0.76
49	0.8
50	0.77
51	0.83
52	0.77
53	0.83
54	0.7
55	0.86
56	0.95
57	1.08
58	0.89
59	0.73
60	0.7
61	0.82
62	0.79
63	0.84
64	0.64
65	0.77
66	0.74
67	0.79
68	0.74
69	0.52
70	0.73
71	0.83
72	0.82
73	1.06
74	0.73
75	0.84
76	0.73
77	0.9
78	0.7
79	0.84
80	0.74
81	0.77
82	0.74
83	0.68
84	0.79
85	0.92
86	0.96
87	0.74
88	0.84
89	1.04
90	0.76
91	0.76
92	0.8
93	0.76
94	0.99
95	0.9
96	0.92
97	0.93
98	1.04
99	0.79
100	0.9
101	0.93
102	1.05
103	0.73
104	0.76
105	0.81
106	0.83
107	0.84
108	0.84
109	0.84
110	0.81
111	0.87
112	0.8
113	0.81
114	0.73
115	0.79
116	0.84
117	0.83
118	0.73
119	0.82
120	1.16
121	0.8
122	0.98
123	0.89
124	1.01
125	0.89
126	0.82
127	0.82
128	1.04
129	1.01
130	0.96
131	0.93
132	0.99
133	0.75
134	1.09
135	0.99
136	0.8
137	1.01
138	0.89
139	0.82
140	0.63
141	0.88
142	0.99
143	0.71
144	0.99
145	0.98
146	0.8
147	0.8
148	0.99
149	0.98
150	1.01
151	0.8
152	0.99
153	0.89
154	0.89
155	0.93
156	0.84
157	0.89
158	1.04
159	0.88
160	1.01
161	0.88
162	0.71
163	0.73
164	0.76
165	0.82
166	0.8
167	0.8
168	0.72
169	0.8
170	0.82
171	0.88
172	0.98
173	0.79
174	0.79
175	0.91
176	1.23
177	1.25
178	1.37
179	1.09
180	1.05
181	1.14
182	1.2
183	1.25
184	1.21
185	0.95
186	1.38
187	0.92
188	0.81
189	0.98
190	0.97
191	0.89
192	0.74
193	0.74
194	0.8
195	0.87
196	0.76
197	0.72
198	0.92
199	0.74
200	0.7

## Sheet: Figure 1l
The extracted line of Pt3.4Sn/ND@G The extracted line profile
x(Position)	y
0.02548	57.1472
0.03185	65.0791
0.03822	77.0129
0.04459	90.97
0.05096	97.7344
0.05732	92.8367
0.06369	79.2519
0.07006	62.4962
0.07643	51.4107
0.0828	48.5714
0.08917	52.3305
0.09554	59.8438
0.10191	69.1161
0.10828	73.6122
0.11465	77.7396
0.12102	78.9662
0.12739	78.5764
0.13376	76.0638
0.14013	68.0078
0.1465	56.69
0.15287	47.7758
0.15924	43.4286
0.16561	48.7918
0.17197	56.9439
0.17834	64.8028
0.18471	71.875
0.19108	76.5445
0.19745	79.6945
0.20382	81.5639
0.21019	83.2449
0.21656	86.249
0.22293	92.9286
0.2293	97.4297
0.23567	100.051
0.24204	108.922
0.24841	121.99
0.25478	140.16
0.26115	157.653
0.26752	171.249
0.27389	178.531
0.28025	189.724
0.28662	204.166
0.29299	214.457
0.29936	218.004
0.30573	212.536
0.3121	201.102
0.31847	188.977
0.32484	180.529
0.33121	178.087
0.33758	178.092
0.34395	175.829
0.35032	168.087
0.35669	156.366
0.36306	142.5
0.36943	128.938
0.3758	118.716
0.38217	112.716
0.38854	107.258
0.3949	102.311
0.40127	100.607
0.40764	101.391
0.41401	104.918
0.42038	108.309
0.42675	110.863
0.43312	114.22
0.43949	119.439
0.44586	128.027
0.45223	141.219
0.4586	156.59
0.46497	168.255
0.47134	174.747
0.47771	179.24
0.48408	184.234
0.49045	191.334
0.49682	198.5
0.50318	202.608
0.50955	198.733
0.51592	192.204
0.52229	180.607
0.52866	167.59
0.53503	154.116
0.5414	139.75
0.54777	131.974
0.55414	136.071
0.56051	142.994
0.56688	150.01
0.57325	160.688
0.57962	172.619
0.58599	181.242
0.59236	186.237
0.59873	192.77
0.6051	198.022
0.61146	199.746
0.61783	200.449
0.6242	200.545
0.63057	199.375
0.63694	196.188
0.64331	194.115
0.64968	196.998
0.65605	204.666
0.66242	213.347
0.66879	216.796
0.67516	208.969
0.68153	190.377
0.6879	169.247
0.69427	149.913
0.70064	133.422
0.70701	128.11
0.71338	130.589
0.71975	139
0.72611	151.892
0.73248	161.602
0.73885	165.552
0.74522	171.151
0.75159	178.363
0.75796	190.915
0.76433	207.383
0.7707	222.714
0.77707	235.393
0.78344	239.79
0.78981	240.247
0.79618	236.253
0.80255	226.571
0.80892	215.5
0.81529	202.34
0.82166	189.184
0.82803	174.677
0.83439	156.59
0.84076	144.503
0.84713	135.327
0.8535	130.68
0.85987	131.489
0.86624	133.836
0.87261	133.469
0.87898	129.838
0.88535	122.323
0.89172	112.956
0.89809	106.375
0.90446	102.581
0.91083	102.592
0.9172	107.64
0.92357	111.653
0.92994	112.67
0.93631	109.511
0.94268	103.641
0.94904	94.9694
0.95541	88.9584
0.96178	87.7086
0.96815	86.4075
0.97452	82.2551
0.98089	78.0088
0.98726	75.375
0.99363	76.1698
1	79.5459
1.00637	87.9164
1.01274	98.5855
1.01911	108.995
1.02548	119.265
1.03185	126.32
1.03822	132.434
1.04459	144.921
1.05096	167.342
1.05732	190.749
1.06369	215.925
1.07006	230.267
1.07643	228
1.0828	214.697
1.08917	197.29
1.09554	178.599
1.10191	166.191
1.10828	157.762
1.11465	150.064
1.12102	143.297
1.12739	135.633
1.13376	128.078
1.14013	115.962
1.1465	96.1907
1.15287	75.051
1.15924	60.4731
1.16561	55.75
1.17197	60.5987
1.17834	66.2551
1.18471	71.0432
1.19108	69.109
1.19745	60.1746
1.20382	50.9209
1.21019	48.25
1.21656	49.3571
1.22293	55.496
1.2293	62.5306
1.23567	70.3468
1.24204	79.0874
1.24841	89.2232
1.25478	101.125
1.26115	111.786
1.26752	115.875
1.27389	116.148
1.28025	119.224
1.28662	130.092
1.29299	148.441
1.29936	160.32
1.30573	157.599
1.3121	140.291
1.31847	114.91
1.32484	95.201
1.33121	82.3469
1.33758	80.3131
1.34395	87.75
1.35032	95.6248
1.35669	99.2194
1.36306	96.5392
1.36943	87.0191
1.3758	74.6279
1.38217	64.0714
1.38854	58.0859
1.3949	57.3622
1.40127	62.5566
1.40764	70.4311
1.41401	79.8693
1.42038	87.6039
1.42675	91.1515
1.43312	89

## Sheet: Figure 1m
Particle diameter distribution for Pt6.8Sn/ND@G
	Particle diameter (nm)		N total	Mean	Standard Deviation	Sum	Minimum	Median	Maximum
1	0.78		200	0.82665	0.10282	165.33	0.55	0.825	1.09
2	0.95
3	0.91
4	0.99
5	0.96
6	0.74
7	0.82
8	0.93
9	0.85
10	0.77
11	0.83
12	0.84
13	0.62
14	0.78
15	0.78
16	0.79
17	0.67
18	0.79
19	0.93
20	0.87
21	0.96
22	0.93
23	0.82
24	0.94
25	0.87
26	0.95
27	0.69
28	0.87
29	0.79
30	1.03
31	0.89
32	0.65
33	0.63
34	0.75
35	0.71
36	0.67
37	0.79
38	0.68
39	0.75
40	0.66
41	0.81
42	0.64
43	0.89
44	0.68
45	0.67
46	0.81
47	1
48	0.75
49	0.79
50	0.82
51	0.88
52	0.77
53	0.61
54	0.64
55	0.71
56	0.7
57	0.69
58	0.74
59	0.64
60	0.95
61	0.78
62	0.55
63	0.98
64	0.77
65	0.71
66	0.63
67	0.88
68	0.78
69	0.74
70	0.73
71	0.82
72	0.9
73	0.87
74	0.9
75	0.67
76	0.79
77	0.87
78	0.88
79	0.76
80	0.73
81	0.78
82	0.83
83	0.87
84	0.78
85	0.71
86	0.83
87	0.88
88	0.83
89	1.01
90	0.63
91	0.87
92	0.91
93	0.78
94	0.87
95	0.91
96	0.69
97	0.91
98	0.93
99	0.97
100	0.76
101	0.99
102	0.73
103	0.66
104	1.01
105	0.82
106	0.78
107	0.91
108	0.83
109	0.78
110	0.87
111	0.74
112	0.8
113	0.79
114	0.73
115	0.79
116	0.7
117	0.8
118	0.76
119	0.71
120	1.02
121	0.66
122	0.87
123	0.88
124	0.78
125	0.87
126	0.83
127	0.73
128	0.87
129	0.91
130	0.92
131	0.94
132	1.02
133	0.96
134	0.97
135	0.89
136	0.92
137	0.69
138	0.75
139	0.83
140	0.96
141	1.09
142	0.83
143	0.94
144	0.86
145	0.81
146	0.77
147	0.8
148	0.91
149	0.83
150	1
151	0.8
152	0.86
153	0.84
154	0.79
155	0.84
156	0.91
157	0.86
158	0.77
159	0.87
160	0.86
161	1.02
162	0.8
163	0.87
164	0.87
165	0.78
166	0.74
167	0.96
168	0.85
169	0.81
170	0.74
171	0.92
172	0.98
173	0.78
174	0.82
175	0.71
176	0.74
177	0.86
178	0.83
179	0.8
180	1.04
181	0.86
182	0.82
183	0.95
184	0.76
185	0.82
186	0.93
187	0.89
188	0.98
189	0.83
190	0.91
191	0.74
192	0.99
193	0.77
194	0.8
195	0.92
196	0.74
197	0.92
198	0.83
199	0.96
200	0.97

## Sheet: Figure 1r
The extracted line of Pt6.8Sn/ND@G The extracted line profile
x(Position)	y
0.01183	84
0.02367	69.1556
0.0355	46.5153
0.04734	42.9219
0.05917	64.577
0.07101	76.8068
0.08284	62.6858
0.09467	47.3867
0.10651	41.4233
0.11834	38.0652
0.13018	30.7256
0.14201	18.4766
0.15385	19.1357
0.16568	39.4982
0.17751	64.1147
0.18935	85.2036
0.20118	103.232
0.21302	146.568
0.22485	213.058
0.23669	246.9
0.24852	223.968
0.26036	196.308
0.27219	176.732
0.28402	155.761
0.29586	130.34
0.30769	101.556
0.31953	81.429
0.33136	70.0786
0.3432	55.5767
0.35503	32.4089
0.36686	19.8136
0.3787	30.962
0.39053	52.3308
0.40237	58.6049
0.4142	45.5201
0.42604	34.2902
0.43787	33.1538
0.4497	42.8583
0.46154	58.7848
0.47337	77.3367
0.48521	93.2502
0.49704	110.812
0.50888	125.63
0.52071	127.099
0.53254	106.787
0.54438	73.113
0.55621	43.8436
0.56805	38.2771
0.57988	51.0239
0.59172	55.7219
0.60355	44.7392
0.61538	44.1352
0.62722	54.0096
0.63905	65.6047
0.65089	59.3338
0.66272	45.5133
0.67456	48.313
0.68639	63.358
0.69822	71.9708
0.71006	76.5565
0.72189	79.3394
0.73373	85.9608
0.74556	101.636
0.7574	97.5336
0.76923	96.4463
0.78107	123.089
0.7929	163.406
0.80473	190.82
0.81657	195.96
0.8284	197.586
0.84024	200.934
0.85207	191.066
0.86391	163.504
0.87574	131.799
0.88757	131.282
0.89941	157.491
0.91124	168.938
0.92308	146.961
0.93491	115.742
0.94675	84.4449
0.95858	51.2008
0.97041	33.6942
0.98225	44.0894
0.99408	56.5862
1.00592	64.3136
1.01775	70.6268
1.02959	64.0952
1.04142	53.582
1.05325	60.6702
1.06509	89.1847
1.07692	114.689
1.08876	121.901
1.10059	138.81
1.11243	187.254
1.12426	240.264
1.13609	249.067
1.14793	232.589
1.15976	226.211
1.1716	227.716
1.18343	218.978
1.19527	182.211
1.2071	141.443
1.21893	122.272
1.23077	113.37
1.2426	88.8564
1.25444	51.106
1.26627	36.9148
1.27811	57.0857
1.28994	80.8449
1.30178	101.403
1.31361	108.316
1.32544	98.5169
1.33728	77.5159
1.34911	72.3374
1.36095	85.0494
1.37278	102.864
1.38462	156.539
1.39645	201.258
1.40828	202.441
1.42012	169.491
1.43195	130.447
1.44379	105.571
1.45562	90.0077
1.46746	72.594
1.47929	54.6782
1.49112	47.6098
1.50296	54.3597
1.51479	56.3131
1.52663	53.3393
1.53846	62.2549
1.5503	81.1627
1.56213	92.0828
1.57396	87.8858
1.5858	81.4905
1.59763	78.1389
1.60947	76.1118
1.6213	82.706
1.63314	101.98
1.64497	110.365
1.6568	91.758
1.66864	66.6142
1.68047	48.1655
1.69231	34.7244
1.70414	31.8632
1.71598	36.5767
1.72781	40.1902
1.73964	36.9287
1.75148	34.3264
1.76331	38.7496
1.77515	44.2902
1.78698	45.9372
1.79882	40.2222

## Sheet: Figure 2a
Pt L3 XANES profiles for Pt/ND@G, Pt0.8Sn/ND@G, Pt1.7Sn/ND@G, Pt3.4Sn/ND@G, Pt6.8Sn/ND@G, Pt foil and PtO2
x1(Energy)	y1(Pt foil)	y2(Pt/ND@G)	y3(Pt0.8Sn/ND@G)	y4(Pt1.7Sn/ND@G)	y5(Pt3.4Sn/ND@G)	y6(Pt6.8Sn/ND@G)	x2(Energy)	PtO2
11369.5	0.00618	0.01073	0.0143	0.01365	0.01422	0.01467	11363.3	0.02094
11374.1	0.00574	0.01004	0.01342	0.01296	0.01304	0.01381	11363.8	0.02073
11379	0.00516	0.00956	0.01275	0.01199	0.01229	0.01271	11364.2	0.02055
11384.5	0.00483	0.00818	0.01122	0.01056	0.01107	0.01165	11364.7	0.02034
11388.9	0.0044	0.0076	0.01082	0.00987	0.0102	0.01095	11365.1	0.02016
11394.5	0.00413	0.00699	0.00985	0.00903	0.00939	0.00992	11365.6	0.01995
11399.2	0.00365	0.00621	0.00866	0.00785	0.00887	0.00866	11366	0.01977
11404.2	0.00325	0.00535	0.00763	0.00713	0.00732	0.00795	11366.5	0.01956
11409.2	0.00273	0.0048	0.00669	0.00609	0.00675	0.00684	11366.9	0.01938
11414.4	0.00243	0.00393	0.00579	0.00544	0.00564	0.00577	11367.4	0.01917
11419.1	0.00198	0.00309	0.00482	0.00457	0.00469	0.00491	11367.9	0.01895
11424	0.00158	0.00261	0.0043	0.00411	0.00459	0.00407	11368.3	0.01877
11429.6	0.00132	0.00238	0.00425	0.00337	0.00405	0.00381	11368.7	0.0186
11433.9	0.000987194	0.00186	0.00328	0.00298	0.00322	0.00286	11369.2	0.01838
11439.5	0.000542547	0.000438756	0.00161	0.00146	0.0012	0.00145	11369.7	0.01817
11444.2	9.68592e-05	-0.000315006	0.000734738	0.000729173	0.000633702	0.00074488	11370.1	0.01799
11449.4	-0.000221072	-0.000746668	-0.000269638	3.1533e-05	-5.84445e-05	-8.10316e-05	11370.6	0.01778
11454.1	-0.000621122	-0.00115	-0.000752971	-0.000517567	-0.000850606	-0.000504065	11371	0.0176
11459.3	-0.00104	-0.00174	-0.00157	-0.0011	-0.00158	-0.00144	11371.5	0.01739
11464.3	-0.00125	-0.00206	-0.00207	-0.00192	-0.00211	-0.00191	11371.9	0.01721
11468.9	-0.00156	-0.00247	-0.00269	-0.00236	-0.0023	-0.00261	11372.4	0.017
11474.6	-0.00174	-0.00286	-0.00334	-0.00312	-0.00348	-0.00307	11372.8	0.01675
11479.1	-0.00198	-0.00319	-0.00378	-0.0034	-0.0036	-0.00342	11373.3	0.01641
11484.3	-0.00206	-0.00332	-0.00441	-0.00388	-0.00426	-0.0042	11373.7	0.01614
11489.2	-0.00228	-0.00326	-0.00437	-0.00396	-0.00427	-0.00411	11374.2	0.0158
11494.5	-0.0022	-0.00329	-0.00462	-0.00449	-0.0047	-0.00472	11374.6	0.01553
11499.1	-0.00207	-0.00324	-0.00459	-0.00446	-0.00447	-0.00449	11375.1	0.01519
11504	-0.00193	-0.00228	-0.00381	-0.0037	-0.0034	-0.00379	11375.6	0.01485
11509.6	-0.0015	-0.00172	-0.00348	-0.00362	-0.00328	-0.00351	11376	0.01458
11514	-0.000923533	-0.000796067	-0.00275	-0.00296	-0.00294	-0.00302	11376.5	0.01423
11519.4	0.000145788	0.00024621	-0.00165	-0.00197	-0.00183	-0.00151	11376.9	0.01396
11524.2	0.00157	0.00261	0.000291645	0.000174385	0.000440413	3.30221e-05	11377.4	0.01362
11529.4	0.00378	0.00561	0.0034	0.00305	0.00316	0.00335	11377.8	0.01346
11534.1	0.00693	0.00968	0.00726	0.00686	0.00691	0.00734	11378.3	0.01337
11539.1	0.01241	0.01706	0.01422	0.01407	0.01427	0.01381	11378.7	0.0133
11544.5	0.02059	0.02715	0.02469	0.02354	0.02417	0.02391	11379.2	0.01321
11544.5	0.02064	0.0272	0.02462	0.02377	0.02424	0.02402	11379.6	0.01314
11544.9	0.02184	0.02864	0.02576	0.02525	0.02547	0.02552	11380.1	0.01305
11545.6	0.02347	0.03049	0.0278	0.0269	0.02756	0.02752	11380.5	0.01298
11546	0.02473	0.03213	0.02966	0.02844	0.02896	0.0291	11381	0.01289
11546.6	0.0261	0.03344	0.03118	0.03018	0.03071	0.03078	11381.4	0.01282
11547.1	0.02747	0.03519	0.03292	0.03168	0.03225	0.0321	11381.9	0.01273
11547.5	0.02881	0.03674	0.03445	0.03335	0.03363	0.03377	11382.3	0.01266
11548.1	0.03064	0.03873	0.03645	0.03542	0.03569	0.03585	11382.8	0.01255
11548.5	0.03244	0.04074	0.0387	0.03742	0.03825	0.03817	11383.2	0.01245
11549	0.03491	0.0437	0.04155	0.04054	0.0412	0.04085	11383.7	0.01232
11549.5	0.03764	0.04685	0.04478	0.04352	0.04338	0.04415	11384.2	0.0122
11550	0.0407	0.05037	0.04843	0.04739	0.0479	0.04798	11384.6	0.0121
11550.5	0.04354	0.05362	0.05126	0.05059	0.05068	0.05101	11385.1	0.01198
11551.1	0.04619	0.05666	0.05431	0.05321	0.0549	0.0538	11385.5	0.01188
11551.6	0.04815	0.05873	0.05648	0.05559	0.05666	0.05612	11386	0.01176
11552.1	0.05046	0.06114	0.05875	0.05811	0.05908	0.05843	11386.4	0.01166
11552.6	0.0528	0.06371	0.06134	0.06045	0.06199	0.06123	11386.9	0.01153
11553.1	0.05511	0.06602	0.0635	0.06277	0.0641	0.06341	11387.3	0.01143
11553.6	0.05781	0.06914	0.06655	0.06567	0.06705	0.06659	11387.8	0.01131
11554.1	0.06122	0.07243	0.07007	0.06942	0.07025	0.07008	11388.2	0.01121
11554.5	0.06524	0.07715	0.07477	0.07407	0.07488	0.07475	11388.7	0.01109
11555	0.07112	0.0836	0.08125	0.08005	0.08157	0.08108	11389.2	0.01097
11555.5	0.07747	0.09056	0.08838	0.08753	0.08847	0.08869	11389.6	0.01087
11556	0.08557	0.09887	0.09675	0.09555	0.09695	0.09678	11390.1	0.01075
11556.5	0.09349	0.10758	0.10523	0.10386	0.10502	0.10566	11390.5	0.01065
11557	0.1031	0.11799	0.11576	0.11455	0.11524	0.11602	11391	0.01053
11557.5	0.11347	0.12841	0.12625	0.12493	0.12599	0.12634	11391.4	0.01043
11558.1	0.12406	0.13967	0.13678	0.13589	0.13689	0.13844	11391.9	0.0103
11558.6	0.13555	0.15097	0.14884	0.14732	0.14831	0.1493	11392.3	0.01021
11559.1	0.1489	0.16404	0.16235	0.16135	0.16166	0.16354	11392.8	0.01006
11559.5	0.16135	0.17772	0.17618	0.17398	0.17525	0.177	11393.2	0.00991
11560	0.18432	0.20045	0.19751	0.19651	0.1964	0.20012	11393.7	0.00972
11560.5	0.21049	0.22633	0.22459	0.22228	0.22355	0.2259	11394.1	0.00957
11561	0.24923	0.26286	0.26058	0.25841	0.25996	0.26419	11394.6	0.00938
11561.5	0.29513	0.30915	0.3042	0.30317	0.30398	0.30819	11395.1	0.00919
11562.1	0.35479	0.36244	0.35966	0.35679	0.36141	0.36487	11395.5	0.00903
11562.6	0.40109	0.40962	0.404	0.4013	0.40432	0.41122	11396	0.00884
11563.1	0.45348	0.4564	0.44991	0.44872	0.45183	0.46027	11396.4	0.00869
11563.6	0.50123	0.50128	0.49483	0.494	0.49814	0.5037	11396.9	0.0085
11564.1	0.55624	0.55126	0.5456	0.54677	0.54983	0.55888	11397.3	0.00835
11564.6	0.6294	0.62388	0.61281	0.61135	0.61838	0.62984	11397.8	0.00824
11565	0.69138	0.67858	0.67618	0.67321	0.67818	0.69225	11398.2	0.00821
11565.6	0.79485	0.77902	0.77119	0.77233	0.7854	0.79782	11398.7	0.00818
11566	0.8945	0.87346	0.87625	0.87426	0.88007	0.89778	11399.2	0.00815
11566.5	1.03419	1.0249	1.02318	1.02143	1.04667	1.0596	11399.6	0.00812
11567	1.16031	1.17284	1.19342	1.18757	1.21747	1.22944	11400.1	0.00809
11567.5	1.24069	1.30646	1.34065	1.33223	1.37591	1.38182	11400.5	0.00806
11568	1.27053	1.39129	1.44118	1.42655	1.47831	1.47928	11401	0.00803
11568.5	1.26323	1.44985	1.5109	1.49439	1.55589	1.54015	11401.4	0.008
11569	1.23773	1.46118	1.5324	1.50938	1.57352	1.54665	11401.9	0.00797
11569.6	1.20295	1.44243	1.51928	1.49328	1.55439	1.51914	11402.3	0.00794
11570.1	1.1734	1.40845	1.48671	1.45755	1.51423	1.47527	11402.8	0.00789
11570.6	1.13946	1.35859	1.4352	1.40772	1.45622	1.41338	11403.2	0.00784
11571	1.11387	1.31191	1.37965	1.35314	1.39322	1.34984	11403.7	0.00778
11571.5	1.08744	1.25674	1.32	1.2941	1.32317	1.28647	11404.2	0.00772
11572	1.05839	1.19359	1.23887	1.21508	1.23908	1.20608	11404.6	0.00767
11572.5	1.03482	1.13631	1.16874	1.14983	1.16088	1.13516	11405.1	0.0076
11573	1.01367	1.08955	1.10829	1.09377	1.10092	1.07658	11405.5	0.00755
11573.5	0.99706	1.05627	1.06539	1.05409	1.05345	1.03626	11406	0.00749
11574.1	0.98399	1.0315	1.03382	1.02767	1.02261	1.00593	11406.4	0.00744
11574.6	0.97634	1.01738	1.01694	1.01174	1.0028	0.98905	11406.9	0.00738
11575.1	0.96928	1.00513	1.00063	0.9971	0.98784	0.97398	11407.3	0.00733
11575.6	0.9646	0.99623	0.9897	0.98776	0.97719	0.96402	11407.8	0.00717
11576.1	0.95972	0.9863	0.97714	0.97737	0.96399	0.95174	11408.3	0.00689
11576.6	0.95695	0.98047	0.96944	0.96968	0.9556	0.94353	11408.7	0.00666
11577.1	0.95454	0.9738	0.95969	0.96168	0.94695	0.93569	11409.2	0.00638
11577.5	0.95382	0.96759	0.95119	0.95463	0.93837	0.92823	11409.6	0.00616
11578	0.9549	0.96269	0.94311	0.94707	0.92997	0.92086	11410.1	0.00587
11578.5	0.95933	0.95977	0.9367	0.94202	0.92391	0.91529	11410.5	0.00565
11579	0.96583	0.95881	0.93278	0.93842	0.92068	0.91235	11411	0.00537
11579.5	0.97448	0.95922	0.93109	0.93733	0.91892	0.91079	11411.5	0.00509
11580	0.98303	0.96075	0.93069	0.93724	0.91893	0.91081	11411.9	0.00486
11580.5	0.99082	0.96234	0.93103	0.93723	0.92021	0.91266	11412.4	0.00458
11581.1	0.99741	0.9633	0.93248	0.93883	0.9219	0.91477	11412.8	0.00455
11581.5	1.00085	0.96377	0.93393	0.94007	0.92324	0.91722	11413.3	0.0046
11582.1	1.00252	0.96391	0.93568	0.9414	0.92566	0.9195	11413.7	0.00463
11582.5	1.0017	0.9633	0.93724	0.94258	0.92757	0.92252	11414.2	0.00468
11583.1	0.99785	0.96153	0.93916	0.94474	0.93084	0.92537	11414.6	0.00472
11583.5	0.99116	0.95834	0.9409	0.94638	0.93283	0.92825	11415.1	0.00476
11584	0.98109	0.95418	0.94185	0.94734	0.93563	0.93158	11415.6	0.00481
11584.5	0.96848	0.94959	0.9434	0.94843	0.93784	0.93407	11416	0.00485
11585	0.95809	0.94587	0.94388	0.9487	0.93997	0.93635	11416.5	0.00489
11585.6	0.95186	0.94294	0.94419	0.94876	0.94069	0.93782	11416.9	0.00493
11586.1	0.94862	0.94105	0.94414	0.94823	0.94187	0.93861	11417.4	0.00498
11586.6	0.94695	0.94031	0.94423	0.94812	0.94122	0.93897	11417.8	0.00492
11587.1	0.94585	0.94041	0.94423	0.94821	0.94185	0.93972	11418.3	0.00478
11587.6	0.94582	0.93978	0.94432	0.94776	0.94183	0.94025	11418.8	0.00464
11588.1	0.94562	0.94003	0.94439	0.948	0.94167	0.94035	11419.2	0.00452
11588.6	0.94586	0.94052	0.94502	0.94759	0.94274	0.94064	11419.7	0.00438
11589.1	0.94652	0.94142	0.94545	0.94808	0.94314	0.94159	11420.1	0.00427
11589.6	0.94818	0.94281	0.94596	0.94882	0.94375	0.94225	11420.6	0.00412
11590	0.95083	0.94491	0.94734	0.95032	0.94456	0.94361	11421	0.00401
11590.5	0.95551	0.94814	0.94945	0.95177	0.94629	0.94523	11421.5	0.00387
11591	0.9618	0.95212	0.95187	0.95355	0.94817	0.94784	11422	0.00373
11591.5	0.97157	0.95757	0.95514	0.9567	0.95109	0.94987	11422.4	0.00361
11592	0.98132	0.96281	0.95859	0.9595	0.95331	0.95293	11422.9	0.00353
11592.5	0.99289	0.9691	0.9619	0.96262	0.95656	0.95614	11423.3	0.00349
11593	1.00421	0.97493	0.96556	0.96571	0.95969	0.95898	11423.8	0.00344
11593.6	1.015	0.98088	0.96874	0.9689	0.96241	0.96206	11424.2	0.0034
11594.1	1.02595	0.98606	0.97267	0.97229	0.96547	0.96489	11424.7	0.00336
11595.1	1.04487	0.99801	0.98099	0.9808	0.97308	0.97267	11425.1	0.00332
11596	1.0535	1.00667	0.98999	0.98926	0.98264	0.98244	11425.6	0.00327
11597.1	1.04519	1.01033	0.99841	0.99706	0.99223	0.99257	11426.1	0.00322
11598.2	1.03414	1.01051	1.00284	1.00171	0.99834	0.9982	11426.5	0.00318
11599.3	1.02311	1.00999	1.00637	1.00559	1.00347	1.0041	11427	0.00313
11600.1	1.01542	1.00906	1.00842	1.00747	1.00667	1.00753	11427.4	0.00309
11601.1	1.00337	1.00839	1.01226	1.01159	1.01194	1.01312	11427.9	0.00299
11602	0.99231	1.00909	1.01637	1.01602	1.01895	1.01994	11428.3	0.00291
11603	0.98572	1.01097	1.0207	1.02093	1.02501	1.02609	11428.8	0.00281
11604.1	0.98197	1.01292	1.025	1.02535	1.03049	1.03138	11429.3	0.0027
11605.1	0.97857	1.01537	1.02789	1.02847	1.0347	1.03587	11429.7	0.00262
11606.1	0.97405	1.01686	1.0311	1.03134	1.03888	1.03918	11430.2	0.00251
11607	0.96761	1.0181	1.03382	1.03429	1.04241	1.04276	11430.6	0.00243
11608	0.96036	1.01988	1.03755	1.03722	1.04587	1.04602	11431.1	0.00233
11609.1	0.95685	1.02191	1.04009	1.0399	1.04906	1.04882	11431.6	0.00222
11610.3	0.95744	1.02422	1.04138	1.04099	1.05084	1.05002	11432	0.00214
11611	0.9588	1.02567	1.0428	1.04176	1.0511	1.05036	11432.5	0.00203
11612.2	0.96336	1.02922	1.04435	1.04338	1.05248	1.05141	11432.9	0.00198
11613	0.96971	1.03256	1.0465	1.04454	1.05422	1.05217	11433.4	0.00194
11614	0.97934	1.03767	1.04891	1.04685	1.05462	1.05276	11433.9	0.00189
11615	0.99091	1.04319	1.0508	1.04831	1.05545	1.05283	11434.3	0.00185
11616.1	1.00191	1.04751	1.05266	1.04922	1.05521	1.05268	11434.8	0.00181
11617.1	1.01128	1.05084	1.05321	1.04913	1.05486	1.05092	11435.2	0.00177
11618.1	1.02042	1.0534	1.05371	1.04878	1.05364	1.0503	11435.7	0.00172
11619	1.03027	1.05521	1.05229	1.0479	1.05207	1.04784	11436.1	0.00169
11620	1.03786	1.05543	1.05082	1.04639	1.04924	1.0453	11436.6	0.00164
11621.1	1.04115	1.05426	1.04841	1.04417	1.04631	1.04153	11437.1	0.00159
11622.3	1.04197	1.05226	1.04623	1.04167	1.04332	1.03886	11437.5	0.00156
11623.1	1.04137	1.05028	1.04423	1.04014	1.04056	1.03715	11438	0.00148
11624.1	1.03988	1.04649	1.04174	1.03681	1.03759	1.03392	11438.4	0.00142
11625.1	1.03635	1.04198	1.03792	1.03354	1.03371	1.03012	11438.9	0.00134
11626	1.03162	1.03676	1.03284	1.0298	1.02858	1.02587	11439.3	0.00127
11627	1.02716	1.03052	1.02865	1.02468	1.02434	1.0206	11439.8	0.00119
11628.1	1.0233	1.02507	1.02392	1.02042	1.01961	1.01628	11440.3	0.00111
11629.1	1.0201	1.02079	1.01963	1.0168	1.01551	1.01279	11440.7	0.00105
11630.1	1.01663	1.01585	1.01526	1.01263	1.01135	1.00914	11441.2	0.000964356
11631	1.01282	1.01044	1.01083	1.00829	1.00714	1.00424	11441.6	0.000899736
11632	1.00891	1.00504	1.00543	1.00354	1.0022	0.99999	11442.1	0.000818962
11633.1	1.00692	1.00122	1.00231	1.00057	0.99883	0.99675	11442.6	0.00075116
11634.3	1.00589	0.9984	0.99929	0.99787	0.99634	0.99461	11443	0.000738956
11635.1	1.00488	0.99683	0.99744	0.99631	0.99484	0.99303	11443.5	0.000723701
11636.1	1.0033	0.99396	0.9952	0.99413	0.99208	0.99062	11443.9	0.000711497
11637	1.00066	0.99112	0.99223	0.99144	0.99036	0.98862	11444.4	0.000696242
11638	0.99709	0.98839	0.98948	0.98888	0.98761	0.9866	11444.8	0.000684038
11639.1	0.99205	0.98509	0.98745	0.98714	0.98582	0.98429	11445.3	0.000668783
11640.1	0.98728	0.98274	0.98503	0.98534	0.98413	0.98307	11445.8	0.000653529
11641.1	0.9833	0.9804	0.98364	0.98326	0.98288	0.98231	11446.2	0.000641325
11642	0.9783	0.97772	0.9821	0.98232	0.98197	0.98089	11446.7	0.00062607
11643	0.9725	0.97551	0.98098	0.98189	0.98046	0.98011	11447.1	0.000613866
11644	0.96743	0.97321	0.9797	0.98076	0.97995	0.97963	11447.6	0.000592181
11645.2	0.96473	0.97185	0.97925	0.97976	0.97951	0.97897	11448.1	0.000416176
11646.2	0.96277	0.97132	0.97871	0.97989	0.97936	0.97911	11448.5	0.000275371
11647.1	0.96151	0.97084	0.97821	0.97954	0.97877	0.97861	11449	9.93661e-05
11648.1	0.96008	0.97004	0.97792	0.97914	0.97851	0.97869	11449.4	-4.14381e-05
11649	0.95835	0.96988	0.97766	0.97922	0.97871	0.97864	11449.9	-0.000217443
11650	0.95768	0.97042	0.97779	0.97965	0.97907	0.97908	11450.3	-0.000358248
11651.1	0.95752	0.97086	0.97862	0.98023	0.97957	0.97935	11450.8	-0.000534253
11652.1	0.95816	0.97194	0.97878	0.98092	0.98033	0.98009	11451.3	-0.000710258
11653.1	0.95972	0.97347	0.97943	0.98175	0.98116	0.98063	11451.7	-0.000851063
11654	0.96234	0.97504	0.98077	0.98212	0.98117	0.98133	11452.2	-0.00103
11655	0.96677	0.97775	0.9822	0.98386	0.98259	0.98239	11452.6	-0.00114
11656.1	0.97232	0.98091	0.98373	0.98514	0.98435	0.98371	11453.1	-0.00115
11657.3	0.97694	0.98317	0.98448	0.98652	0.98475	0.98435	11453.6	-0.00116
11658.1	0.97977	0.98393	0.98554	0.98683	0.98551	0.98465	11454	-0.00116
11659.3	0.98428	0.9865	0.98674	0.98795	0.98677	0.98587	11454.5	-0.00117
11660	0.98772	0.98855	0.98766	0.98922	0.98711	0.98658	11455	-0.00118
11661	0.99311	0.99191	0.98948	0.99101	0.98874	0.98797	11455.4	-0.00119
11662	0.99778	0.99536	0.99159	0.99284	0.99065	0.99024	11455.9	-0.0012
11663.1	1.00118	0.99777	0.99333	0.99483	0.99219	0.99188	11456.3	-0.00121
11664.1	1.00325	1.00015	0.99465	0.99556	0.99339	0.99309	11456.8	-0.00122
11665.1	1.00475	1.00135	0.99596	0.99687	0.99464	0.99416	11457.2	-0.00123
11666	1.00572	1.00314	0.99806	0.99874	0.99648	0.9961	11457.7	-0.00125
11667	1.0059	1.00504	0.99946	1.00211	0.99823	0.99784	11458.2	-0.00132
11668.1	1.00553	1.00623	1.00118	1.00145	1.00004	0.9993	11458.6	-0.00138
11669.3	1.00531	1.00682	1.00187	1.00089	1.00093	1.00038	11459.1	-0.00145
11670.1	1.00506	1.00768	1.00264	1.00136	1.00197	1.00124	11459.5	-0.0015
11671.2	1.00469	1.00805	1.00364	1.00193	1.00236	1.00194	11460	-0.00157
11672	1.00422	1.00865	1.00468	1.00291	1.00378	1.00304	11460.5	-0.00164
11673	1.00294	1.00915	1.00561	1.00404	1.005	1.00411	11460.9	-0.0017
11674	1.00219	1.00999	1.0067	1.00524	1.00629	1.00577	11461.4	-0.00177
11675.1	1.00112	1.01039	1.00811	1.00568	1.00778	1.00691	11461.8	-0.00183
11676.1	1.00049	1.01077	1.0089	1.007	1.00868	1.00797	11462.3	-0.0019
11677.1	0.99972	1.01147	1.01011	1.00742	1.00953	1.00886	11462.8	-0.00196
11678	0.99871	1.01189	1.01078	1.00811	1.01002	1.00956	11463.2	-0.002
11679	0.99805	1.01204	1.01184	1.00881	1.01142	1.01068	11463.7	-0.00205
11680.1	0.99843	1.01243	1.01173	1.00961	1.01128	1.01077	11464.1	-0.0021
11681.3	0.99884	1.01231	1.01184	1.00961	1.01105	1.01134	11464.6	-0.00215
11682.1	0.99921	1.0123	1.01225	1.0096	1.01156	1.01095	11465.1	-0.00221
11683.2	1.00015	1.01244	1.01218	1.00988	1.01217	1.01104	11465.5	-0.00225
11684	1.00142	1.01281	1.01251	1.00956	1.01205	1.0115	11466	-0.0023
11685	1.003	1.01326	1.01305	1.01006	1.01202	1.01169	11466.5	-0.00236
11686.1	1.00509	1.01286	1.01256	1.00988	1.0121	1.01145	11466.9	-0.0024
11687.1	1.00682	1.01307	1.01321	1.00992	1.01139	1.01138	11467.4	-0.00245
11688.1	1.00832	1.01274	1.01265	1.00951	1.01139	1.01131	11467.8	-0.00249
11689.1	1.00941	1.01224	1.01231	1.00922	1.01135	1.01039	11468.3	-0.00254
11690	1.0102	1.01208	1.012	1.00928	1.01062	1.00978	11468.7	-0.00257
11691	1.01057	1.01096	1.01168	1.00893	1.01024	1.00923	11469.2	-0.00262
11692.1	1.01058	1.01028	1.01044	1.00811	1.01031	1.00952	11469.7	-0.00266
11693.3	1.00992	1.00915	1.01032	1.00757	1.00901	1.00873	11470.1	-0.0027
11694.1	1.00923	1.00817	1.00931	1.00743	1.00879	1.00815	11470.6	-0.00274
11695.1	1.00817	1.0069	1.00884	1.00692	1.00859	1.00764	11471.1	-0.00279
11696	1.00625	1.00563	1.00848	1.00678	1.00768	1.00688	11471.5	-0.00282
11697.1	1.00322	1.00336	1.00776	1.00577	1.00669	1.00619	11472	-0.00287
11698	0.9999	1.0015	1.00627	1.00546	1.00525	1.00478	11472.4	-0.0029
11699.1	0.99645	0.99947	1.00511	1.00433	1.0051	1.00442	11472.9	-0.00291
11700.1	0.99324	0.9976	1.00446	1.00345	1.00419	1.00378	11473.4	-0.0029
11701.1	0.98927	0.99543	1.00315	1.00212	1.00379	1.00262	11473.8	-0.0029
11702	0.98463	0.99302	1.0019	1.00148	1.00277	1.00201	11474.3	-0.00289
11703	0.97988	0.99133	1.00068	1.00044	1.00155	1.00137	11474.7	-0.00288
11704.1	0.97682	0.98941	0.99988	0.99994	1.00066	1.00017	11475.2	-0.00288
11705.3	0.9746	0.98816	0.99917	0.99896	0.99984	0.99968	11475.7	-0.00287
11706.1	0.97287	0.98684	0.99847	0.99814	0.99986	0.99932	11476.1	-0.00287
11707.1	0.97116	0.98629	0.99796	0.99801	0.99931	0.99866	11476.6	-0.00286
11708	0.96933	0.98515	0.99696	0.99746	0.99842	0.99839	11477.1	-0.00285
11709	0.96787	0.98408	0.99584	0.99627	0.99699	0.99754	11477.5	-0.00285
11710.1	0.9673	0.98319	0.99463	0.99485	0.99583	0.99617	11478	-0.00287
11711.1	0.96742	0.98209	0.99392	0.99415	0.99517	0.9956	11478.4	-0.0029
11712.1	0.96808	0.98197	0.99287	0.99335	0.99462	0.99505	11478.9	-0.00293
11713.1	0.9692	0.98243	0.99232	0.99348	0.99449	0.99511	11479.3	-0.00296
11714	0.97054	0.98269	0.99241	0.99249	0.99382	0.9936	11479.8	-0.00299
11716.2	0.97553	0.98424	0.99128	0.99211	0.9927	0.99332	11480.3	-0.00303
11718.7	0.97989	0.98538	0.99071	0.99153	0.99202	0.99264	11480.7	-0.00305
11720	0.98304	0.98687	0.99096	0.99266	0.99149	0.99205	11481.2	-0.00309
11722	0.98892	0.98919	0.99059	0.99291	0.99177	0.991	11481.7	-0.00312
11724.1	0.99334	0.99124	0.991	0.99182	0.99142	0.99135	11482.1	-0.00315
11726	0.99707	0.99338	0.99188	0.99203	0.99148	0.99134	11482.6	-0.00318
11728.3	1.00053	0.99518	0.99249	0.99255	0.99158	0.99139	11483.1	-0.0032
11730.7	1.00302	0.99658	0.99298	0.99283	0.99188	0.99161	11483.5	-0.00321
11732	1.00474	0.99761	0.99317	0.9933	0.99167	0.99223	11484	-0.00323
11734	1.00719	0.99928	0.99431	0.994	0.99301	0.99243	11484.4	-0.00325
11736.1	1.00837	1.00141	0.99593	0.99508	0.99426	0.9935	11484.9	-0.00327
11738	1.00864	1.00207	0.99601	0.99603	0.99477	0.99458	11485.4	-0.00329
11740.3	1.0082	1.00334	0.9977	0.99753	0.99557	0.99492	11485.8	-0.00331
11742.6	1.00791	1.00406	0.99841	0.99788	0.99659	0.99582	11486.3	-0.00333
11744	1.00763	1.0043	0.99904	0.99874	0.99717	0.99663	11486.7	-0.00335
11746	1.0077	1.00557	1.00069	1.00037	0.99816	0.99813	11487.2	-0.00337
11748.1	1.00934	1.00706	1.00161	1.0016	1.00021	0.99882	11487.7	-0.0034
11750	1.0115	1.00822	1.00276	1.00274	1.00116	1.00062	11488.1	-0.00347
11752.3	1.01517	1.00965	1.0042	1.00409	1.00271	1.00188	11488.6	-0.00355
11754.7	1.01783	1.01039	1.00469	1.00483	1.00325	1.00294	11489.1	-0.00363
11756	1.01948	1.01019	1.00528	1.00584	1.00444	1.00378	11489.5	-0.00369
11758.1	1.02015	1.01092	1.00602	1.00706	1.00518	1.00494	11490	-0.00377
11760.1	1.01852	1.01085	1.00669	1.00755	1.0056	1.00588	11490.4	-0.00384
11762	1.01389	1.00946	1.00761	1.00845	1.00715	1.00734	11490.9	-0.00392
11764.3	1.00708	1.00796	1.00767	1.00885	1.00831	1.00831	11491.4	-0.004
11766.7	1.00224	1.00636	1.00797	1.00853	1.00871	1.00868	11491.8	-0.00406
11768	0.99814	1.00479	1.00805	1.00847	1.00865	1.00876	11492.3	-0.00414
11770.1	0.99187	1.00279	1.00776	1.00796	1.00896	1.00914	11492.8	-0.00419
11772.1	0.98862	1.00073	1.00726	1.00791	1.0092	1.00945	11493.2	-0.00419
11774	0.9857	0.99973	1.00708	1.00758	1.00926	1.00988	11493.7	-0.0042
11776.2	0.98409	0.9985	1.00685	1.00726	1.00857	1.00985	11494.1	-0.00421
11778.7	0.98322	0.9972	1.00509	1.00675	1.00826	1.00896	11494.6	-0.00421
11780	0.98306	0.99639	1.00502	1.00607	1.00729	1.00831	11495.1	-0.00422
11782	0.98219	0.9954	1.00381	1.00506	1.00717	1.00802	11495.5	-0.00423
11784.1	0.98222	0.99488	1.00319	1.00493	1.00612	1.00705	11496	-0.00424
11786	0.98239	0.99498	1.00301	1.00368	1.00551	1.00634	11496.5	-0.00424
11788.2	0.98303	0.9943	1.00236	1.00321	1.00378	1.00511	11496.9	-0.00425
11790.7	0.98358	0.99411	1.0013	1.00196	1.00324	1.0047	11497.4	-0.00426
11792	0.98405	0.99482	1.00112	1.00123	1.00281	1.00419	11497.9	-0.00422
11794	0.9853	0.99482	1.00053	1.00018	1.00203	1.00312	11498.3	-0.00419
11796.1	0.98677	0.99529	1.00024	1.00012	1.00157	1.00294	11498.8	-0.00414
11798	0.98905	0.99618	0.99976	1.00065	1.00106	1.00223	11499.2	-0.0041
11800.2	0.99255	0.99803	1.00017	1.00024	1.00087	1.00117	11499.7	-0.00405
11802.7	0.99588	0.99842	1.00013	0.99949	1.00036	1.00056	11500.2	-0.004
11804	0.99839	0.99898	0.99919	0.99944	1.00004	1.00055	11500.6	-0.00396
11806	1.00357	1.00087	0.99998	1.0002	1	0.9999	11501.1	-0.00391
11808.1	1.00825	1.00248	1.00033	0.99993	0.99945	1.00012	11501.6	-0.00386
11810	1.01299	1.00381	1.00061	1.00116	0.99928	0.99902	11502	-0.00382
11812.2	1.0182	1.00569	1.00077	1.00005	0.99947	0.9991	11502.5	-0.00378
11814.7	1.02125	1.00655	1.00085	0.99879	0.99916	0.99918	11502.9	-0.00374
11816	1.02291	1.00728	1.00118	0.99873	0.99916	0.99912	11503.4	-0.00369
11818	1.0244	1.00793	1.00116	0.99948	0.99943	0.99904	11503.9	-0.00364
11820.1	1.02487	1.00852	1.00157	0.99951	0.9996	0.99921	11504.3	-0.00361
11822	1.02384	1.00843	1.0017	0.99972	1.00035	0.99856	11504.8	-0.00356
11824.1	1.02156	1.00739	1.00234	1.00042	0.99988	0.99924	11505.3	-0.00351
11826.8	1.0197	1.00715	1.00199	1.0003	1.00026	0.99912	11505.7	-0.00347
11828	1.0181	1.00636	1.00161	0.99966	0.99957	0.99857	11506.2	-0.00343
11830	1.01386	1.00469	1.00114	1.00003	1.00034	0.99883	11506.6	-0.00339
11832.1	1.00907	1.00337	1.00157	1.00035	1.00063	0.9989	11507.1	-0.00334
11834	1.00462	1.00186	1.0013	0.99986	1.00016	0.99944	11507.6	-0.00329
11836.1	0.99845	1.00022	1.00096	0.99967	1.00052	0.99911	11508	-0.00326
11838.6	0.99485	0.99894	1.00049	0.99967	1.00021	0.99948	11508.5	-0.00322
11840.1	0.99265	0.99799	1.00021	0.99982	0.99987	0.99934	11509	-0.00317
11842	0.989	0.99739	0.99976	0.99936	1.00059	0.99973	11509.4	-0.00314
11844.1	0.9872	0.99649	1.00027	0.99913	1.00045	0.99983	11509.9	-0.0031
11846.1	0.98636	0.99565	0.99993	0.99905	1.00003	0.9995	11510.4	-0.00305
11848	0.98605	0.99536	0.99938	0.99849	1.00028	0.99984	11510.8	-0.00302
11850.6	0.9872	0.99577	0.99911	0.99845	1.00055	0.99978	11511.3	-0.00297
11852.1	0.98812	0.99537	0.99868	0.99841	1.00023	0.99941	11511.8	-0.00293
11854	0.99001	0.99499	0.9989	0.99837	0.99958	1.00021	11512.2	-0.0029
11856.1	0.99164	0.99579	0.99815	0.99792	1.00017	1.00002	11512.7	-0.00282
11858.1	0.99307	0.99597	0.99831	0.99782	0.99964	0.99997	11513.1	-0.0027
11860	0.99338	0.99619	0.99784	0.99797	0.99914	0.99932	11513.6	-0.00255
11862.5	0.99311	0.996	0.99817	0.99761	0.99974	1.00002	11514.1	-0.0024
11864.1	0.99277	0.99583	0.99745	0.99728	0.99885	0.99917	11514.5	-0.00228
11867	0.9905	0.99611	0.99783	0.99719	0.99907	0.99929	11515	-0.00213
11870.1	0.98955	0.99605	0.99822	0.99799	0.9996	0.99974	11515.5	-0.00198
11873.2	0.99009	0.99625	0.99787	0.9974	0.99929	0.9998	11515.9	-0.00187
11876.8	0.99286	0.99691	0.99809	0.99795	0.99845	0.99955	11516.4	-0.00172
11878.9	0.99543	0.99754	0.99792	0.99815	0.9989	0.99908	11516.9	-0.00157
11882.1	0.9995	0.99912	0.99813	0.9983	0.99921	0.99929	11517.3	-0.00145
11885.1	1.00418	1.00128	1.00009	0.99923	1.00025	0.99993	11517.8	-0.0013
11888.9	1.00787	1.00168	0.99952	0.99852	0.99908	0.99887	11518.3	-0.00114
11890.9	1.01095	1.00232	0.99981	0.9988	0.99963	0.9997	11518.7	-0.00101
11894.1	1.0144	1.00382	0.99973	0.99967	0.99914	0.99909	11519.2	-0.000854892
11897	1.01641	1.00521	1.00051	1.00016	0.99956	0.9998	11519.6	-0.000728954
11900.9	1.01699	1.00557	1.00182	1.00077	1.00018	1.00047	11520.1	-0.000571531
11902.9	1.01604	1.0054	1.00103	1.00045	1.00029	1.00013	11520.6	-0.000414108
11906.2	1.01283	1.0044	1.00178	1.00092	1.00038	1.00058	11521.1	-0.000256685
11909	1.00758	1.00348	1.00164	1.00144	1.00053	1.00071	11521.5	-0.000130747
11912.8	1.00282	1.00209	1.00164	1.00077	1.00024	1.00012	11522	2.66757e-05
11915	0.99869	1.00084	1.0014	1.00106	1.00064	1.00034	11522.4	0.000152614
11918.2	0.99404	0.99903	1.00134	1.00119	1.00073	1.00089	11522.9	0.000390765
11921	0.99127	0.99802	1.00092	1.00126	1.00087	1.00088	11523.4	0.000650895
11924.5	0.99045	0.99676	1.0004	1.00048	1.00061	1.00029	11523.8	0.000858999
11927	0.99026	0.99706	1.00053	1.00068	1.00088	1.00091	11524.3	0.00112
11930.1	0.99139	0.99681	1.00031	1.00055	1.00065	1.00083	11524.8	0.00138
11933	0.99288	0.99652	0.99972	1.00011	1.00052	1.00058	11525.2	0.00159
11936.2	0.99422	0.99697	0.99929	1.00003	1.00044	1	11525.7	0.00185
11939.3	0.99528	0.99733	0.99945	1.00017	0.99947	1.00028	11526.2	0.00211
11942.1	0.99636	0.99788	1.00016	1.00046	0.99974	1.00123	11526.6	0.00232
11945.1	0.99696	0.99762	0.99862	0.99899	0.9991	1.00015	11527.1	0.00258
11948.3	0.99741	0.99825	0.99876	0.99893	0.99881	0.99963	11527.6	0.00286
11951.4	0.99686	0.99748	0.99808	0.99891	0.99876	0.9994	11528	0.00319
11954	0.99562	0.99788	0.99814	0.99852	0.99808	0.99917	11528.5	0.00361
11957.1	0.99452	0.99774	0.99807	0.9991	0.9985	0.99915	11529	0.00402
11960.4	0.99441	0.99764	0.99825	0.9987	0.99862	0.99853	11529.4	0.00435
11963.6	0.9957	0.99793	0.99775	0.99823	0.99856	0.99924	11529.9	0.00477
11966	0.99759	0.99824	0.99783	0.99839	0.99792	0.9982	11530.3	0.0051
11969.1	1.00019	0.99896	0.99797	0.99893	0.99847	0.99834	11530.8	0.00552
11972.2	1.00302	1.00022	0.99842	0.99894	0.99824	0.9986	11531.3	0.00593
11975.8	1.00507	1.00076	0.99783	0.99897	0.99791	0.99818	11531.7	0.00627
11977.8	1.00609	1.00096	0.99802	0.99901	0.99823	0.99802	11532.2	0.00668
11981.1	1.00695	1.00144	0.99853	0.99936	0.99852	0.99825	11532.7	0.00714
11984	1.00758	1.00259	0.99892	0.99995	0.99875	0.99859	11533.1	0.00757
11987.9	1.00886	1.00242	0.99863	0.999	0.99818	0.99805	11533.6	0.00811
11989.9	1.00936	1.00254	0.99908	0.99931	0.9984	0.99766	11534.1	0.00865
11993.2	1.01021	1.00297	0.99937	0.99953	0.99845	0.99795	11534.6	0.00919
11995.9	1.00995	1.00332	0.99954	0.99969	0.99824	0.99886	11535	0.00962
11999.7	1.00953	1.00278	0.99957	1.0002	0.99863	0.99833	11535.5	0.01016
12002	1.00821	1.0025	0.9998	1	0.99881	0.99825	11535.9	0.01059
12005.2	1.0055	1.00171	0.99961	1.00046	0.99892	0.99916	11536.4	0.01113
12008	1.00233	1.00078	0.99986	1.00015	0.99866	0.99891	11536.9	0.01167
12011.3	0.99895	0.99999	1.00023	1.00043	0.99985	0.99895	11537.3	0.0121
12014.2	0.99607	0.99928	0.99995	0.99994	0.99976	1.00004	11537.8	0.01294
12018.2	0.99106	0.99784	0.99984	1.00032	0.99984	1.00019	11538.3	0.01403
12022.2	0.98808	0.99692	1.00019	1.00048	0.99938	1.00047	11538.7	0.0149
12026.7	0.98812	0.99623	1.00034	1.0003	0.9999	0.99983	11539.2	0.01599
12030.1	0.98871	0.99588	1.00014	1.00002	1.00052	0.99984	11539.7	0.01708
12034	0.9903	0.99649	0.99967	1.00001	1.00041	1.00028	11540.1	0.01795
12038.9	0.99245	0.99649	0.99984	0.9996	0.99989	1.00018	11540.6	0.01903
12042	0.99398	0.9972	0.99985	1.00015	1.00043	1.00063	11541.1	0.02012
12046	0.99609	0.99771	0.99966	0.99984	1.00023	1.00029	11541.5	0.02099
12050.8	0.99804	0.99913	1.00029	0.99961	1.00067	1.00014	11542	0.02208
12054	0.9994	0.99982	0.99998	1.00021	1.00053	1.0002	11542.5	0.02317
12058	1.0013	1.00017	0.99977	0.99952	0.99974	0.99965	11542.9	0.02395
12062.3	1.00306	1.00099	0.99978	0.99946	0.99959	0.99977	11543.4	0.02549
12066.1	1.00404	1.00106	0.99928	0.99945	0.99917	0.99966	11543.9	0.0268
12070.1	1.00476	1.00176	0.99941	0.99953	0.99936	0.99936	11544.3	0.02782
12074.4	1.00553	1.00199	0.99929	0.99914	0.99933	0.99925	11544.8	0.02966
12078.1	1.00614	1.0025	0.99889	0.99904	0.99956	0.99903	11545.3	0.03133
12082.1	1.00668	1.00228	0.9992	0.99963	0.99874	0.99863	11545.7	0.03263
12086.5	1.00679	1.0036	1.0001	1.00005	0.99978	0.99951	11546.2	0.03466
12090.4	1.00633	1.00286	0.99923	0.99941	0.9993	0.9988	11546.7	0.03679
12094.3	1.00465	1.002	0.99924	0.99984	0.99896	0.99835	11547.1	0.03847
12098.1	1.00254	1.00178	0.99952	1.00002	0.99909	0.99869	11547.6	0.04069
12102.8	1.00143	1.00118	0.99915	0.99943	0.99919	0.99835	11548.1	0.04368
12106.1	0.99996	1.00053	0.99966	0.99973	0.99904	0.99825	11548.6	0.04686
12110	0.99864	1.00035	0.99996	1.00027	0.99962	0.99864	11549	0.04969
12114.9	0.99781	0.99966	0.99949	0.99969	0.9991	0.9987	11549.5	0.0525
12118	0.9967	0.99925	0.99988	0.99956	0.99954	0.99872	11550	0.05608
12122	0.99532	0.99892	0.99995	1.00024	0.99901	0.99905	11550.4	0.05896
12126.6	0.99437	0.99822	0.99976	0.99959	0.99938	0.99944	11550.9	0.06274
12130	0.99331	0.99801	0.99974	1.00017	0.99952	0.99945	11551.3	0.06646
12134.1	0.99254	0.99763	0.99969	0.99975	0.99966	0.99951	11551.8	0.0711
12138.4	0.99241	0.99738	0.99995	0.99997	0.99952	0.99984	11552.3	0.07591
12142.1	0.99303	0.99702	0.99986	0.99925	0.99971	0.99997	11552.7	0.07997
12146.1	0.99384	0.99707	0.99964	0.99946	0.99973	1.00024	11553.2	0.08553
12150.5	0.99502	0.99762	0.99956	1.00014	0.9996	0.99976	11553.7	0.09211
12154.3	0.99609	0.99793	1.00012	1.00038	0.99987	1.00073	11554.1	0.09815
12158.2	0.99699	0.99804	0.99999	1.00084	0.99974	0.9999	11554.6	0.10632
12162.1	0.99859	0.99911	0.99956	1.00085	1.00098	1.00039	11555.1	0.11599
12166.9	1.00033	0.99922	1.00029	1.00139	1.00051	1.0006	11555.6	0.12619
12171.2	1.00213	0.99993	1.00002	1.00098	1.00001	1.0006	11556	0.13476
12176.6	1.00372	1.0006	1	1.00086	1.00053	1.00065	11556.5	0.14685
12181.1	1.00498	1.00094	0.99972	1.00104	1.00052	1.00065	11557	0.15986
12186	1.00623	1.00173	1.00003	1.00178	1.00016	1.00065	11557.4	0.17172
12191.6	1.00713	1.00179	1	0.99939	1.00004	1.00008	11557.9	0.1886
12196.1	1.00679	1.00234	1.00002	0.99915	1.00015	1.00032	11558.4	0.20731
12201.3	1.00626	1.00277	1.00052	0.99973	1.00082	1.00081	11558.8	0.22409
12206.5	1.00545	1.0021	1.00055	0.99968	1.00004	1.00053	11559.3	0.24752
12211.1	1.00396	1.00265	1.00064	1.00037	1.00052	1.0006	11559.8	0.27445
12216.4	1.00234	1.00182	1.00085	1.00039	1.00095	1.00017	11560.2	0.29936
12221.1	1.00086	1.00153	1.00087	1.00004	1.00065	1.00065	11560.7	0.33752
12226	0.99975	1.0009	1.00086	1.00061	1.00119	1.00081	11561.2	0.38609
12231.8	0.9999	1.00152	1.00181	1.00108	1.0022	1.00131	11561.6	0.4311
12236.3	0.99943	0.99984	1.00061	0.99978	1.00069	1.00056	11562.1	0.49632
12241.5	0.99874	0.99971	1.0008	1.0003	1.00073	1.00077	11562.6	0.57217
12246.1	0.99853	0.9995	1.00038	1.00017	1.00051	1.00113	11563.1	0.66201
12251	0.99779	0.99947	1.00083	0.99993	1.00072	1.00155	11563.5	0.7448
12256.6	0.99731	0.99877	1.00073	1.00006	1.00079	1.00142	11564	0.86952
12261.1	0.99638	0.99862	1.00178	1.00065	1.00244	1.00206	11564.5	1.02145
12266.2	0.99593	0.99861	1.00133	1.00136	1.00127	1.00225	11564.9	1.16046
12271.6	0.9969	0.99869	1.00098	1.00067	1.00179	1.00218	11565.4	1.35248
12276.2	0.99781	0.99877	1.0016	1.00139	1.00075	1.00185	11565.9	1.56748
12281.4	0.99954	0.99919	1.00111	1.00109	1.00027	1.00187	11566.3	1.75506
12286.1	1.00136	0.99868	1.00072	1.00062	1.00137	1.00269	11566.8	1.99279
12291	1.00357	0.99982	1.00142	1.00127	1.00079	1.00242	11567.3	2.20907
12296.8	1.0061	1.00047	1.00065	1.00061	1.00091	1.00263	11567.7	2.32363
12301.2	1.00769	1.00133	1.00075	1.0007	1.0009	1.00261	11568.2	2.36907
12306.4	1.0091	1.00335	1.00342	1.00327	1.00264	1.00386	11568.7	2.3015
12311.3	1.00993	1.00216	1.00143	1.00104	1.00067	1.0032	11569.1	2.19141
12316.1	1.01011	1.00242	1.00144	1.00125	1.00138	1.00297	11569.6	2.00534
12321.3	1.00991	1.00213	1.00183	1.00056	1.00149	1.00335	11570.1	1.81049
12326.1	1.00915	1.00236	1.00186	1.00091	1.00171	1.00328	11570.6	1.61034
12331	1.00721	1.00371	1.0034	1.00268	1.00246	1.00506	11571	1.46999
12336.8	1.00649	1.00187	1.00206	1.00009	1.00099	1.00348	11571.5	1.3125
12341.2	1.00499	1.00135	1.00237	1.0006	1.00131	1.00346	11572	1.18828
12346.7	1.00369	1.00084	1.00188	1.0009	1.001	1.00359	11572.4	1.09739
12351.2	1.00357	1.00075	1.0025	1.0019	1.00127	1.00386	11572.9	1.00647
12356.1	1.0033	1.00035	1.00254	1.00211	1.00149	1.0043	11573.4	0.92972
12361.3	1.00336	1.00081	1.00242	1.00189	1.00166	1.0037	11573.8	0.87902
							11574.3	0.82919
							11574.8	0.79217
							11575.2	0.77113
							11575.7	0.75295
							11576.2	0.74142
							11576.6	0.7356
							11577.1	0.73058
							11577.6	0.72865
							11578.1	0.72796
							11578.5	0.729
							11579	0.73101
							11579.5	0.73489
							11579.9	0.73868
							11580.4	0.7449
							11580.9	0.75234
							11581.3	0.75855
							11581.8	0.7653
							11582.3	0.77055
							11582.7	0.77347
							11583.2	0.77628
							11583.7	0.77925
							11584.2	0.78095
							11584.6	0.78235
							11585.1	0.78528
							11585.6	0.7897
							11586.1	0.79627
							11586.5	0.80307
							11587	0.81383
							11587.5	0.827
							11587.9	0.83795
							11588.4	0.85163
							11588.9	0.86458
							11589.3	0.87458
							11589.8	0.88586
							11590.3	0.89571
							11590.7	0.90239
							11591.2	0.90849
							11591.7	0.91266
							11592.2	0.91535
							11592.6	0.91602
							11593.1	0.91674
							11593.6	0.91661
							11594.1	0.91649
							11594.5	0.91683
							11595	0.91727
							11595.5	0.92006
							11595.9	0.92167
							11596.4	0.9251
							11596.9	0.92915
							11597.3	0.93254
							11597.8	0.93707
							11598.3	0.94211
							11598.8	0.94698
							11599.2	0.9512
							11599.7	0.95714
							11600.2	0.96272
							11600.6	0.96672
							11601.1	0.97177
							11601.6	0.97767
							11602.1	0.98322
							11602.5	0.98814
							11603	0.99297
							11603.5	0.99964
							11603.9	1.00519
							11604.4	1.01244
							11604.9	1.01872
							11605.4	1.02613
							11605.8	1.03395
							11606.3	1.044
							11606.8	1.05406
							11607.2	1.06255
							11607.7	1.0735
							11608.2	1.08442
							11608.7	1.09534
							11609.1	1.10409
							11609.6	1.11604
							11610.1	1.1275
							11610.6	1.13795
							11611	1.14546
							11611.5	1.15622
							11612	1.16455
							11612.4	1.17181
							11612.9	1.17816
							11613.4	1.18399
							11613.9	1.18637
							11614.3	1.18779
							11614.8	1.18706
							11615.3	1.18462
							11615.7	1.18154
							11616.2	1.17632
							11616.7	1.17029
							11617.2	1.16186
							11617.6	1.15486
							11618.1	1.14511
							11618.6	1.13509
							11619.1	1.12402
							11619.5	1.11516
							11620	1.1039
							11620.5	1.09268
							11621	1.08257
							11621.4	1.07448
							11621.9	1.06517
							11622.4	1.05605
							11622.9	1.04711
							11623.3	1.04002
							11623.8	1.0317
							11624.3	1.02372
							11624.7	1.01722
							11625.2	1.00883
							11625.7	1.00079
							11626.2	0.99327
							11626.6	0.98737
							11627.1	0.98047
							11627.6	0.9738
							11628.1	0.96821
							11628.5	0.96374
							11629	0.95964
							11629.5	0.95557
							11630	0.95211
							11630.4	0.94934
							11630.9	0.94672
							11631.4	0.94432
							11631.9	0.94295
							11632.3	0.94206
							11632.8	0.94113
							11633.3	0.94035
							11633.7	0.93999
							11634.2	0.93991
							11634.7	0.93997
							11635.2	0.94022
							11635.6	0.94064
							11636.1	0.94206
							11636.6	0.94343
							11637.1	0.94405
							11637.5	0.94455
							11638	0.9458
							11638.5	0.94706
							11639	0.94911
							11639.4	0.95079
							11639.9	0.95222
							11640.4	0.95341
							11640.9	0.95451
							11641.3	0.95538
							11641.8	0.95633
							11642.3	0.95714
							11642.8	0.95804
							11643.2	0.9588
							11643.7	0.95981
							11644.2	0.96098
							11644.7	0.96177
							11645.1	0.96195
							11645.6	0.96229
							11646.1	0.96307
							11646.6	0.96385
							11647	0.96451
							11647.5	0.96534
							11648	0.965
							11648.5	0.96456
							11648.9	0.96504
							11649.4	0.96565
							11649.9	0.96627
							11650.4	0.96689
							11650.8	0.96682
							11651.3	0.96655
							11651.8	0.9664
							11652.3	0.96631
							11652.7	0.96635
							11653.2	0.96657
							11653.7	0.9668
							11654.2	0.96707
							11654.6	0.96726
							11655.1	0.96732
							11655.6	0.96744
							11656.1	0.96775
							11656.6	0.96802
							11657	0.96813
							11657.5	0.96827
							11658	0.9691
							11658.5	0.96994
							11658.9	0.97033
							11659.4	0.97082
							11659.9	0.97132
							11660.4	0.97183
							11660.8	0.97243
							11661.3	0.97326
							11661.8	0.97411
							11662.3	0.97497
							11662.7	0.97585
							11663.2	0.97717
							11663.7	0.97846
							11664.2	0.97968
							11664.6	0.98069
							11665.1	0.98236
							11665.6	0.98396
							11666.1	0.9854
							11666.6	0.98684
							11667	0.98798
							11667.5	0.9894
							11668	0.99203
							11668.5	0.99466
							11668.9	0.99541
							11669.4	0.99634
							11669.9	0.99822
							11670.4	1.00046
							11670.9	1.00238
							11671.3	1.00384
							11671.8	1.00606
							11672.3	1.00864
							11672.8	1.01067
							11673.2	1.01204
							11673.7	1.01386
							11674.2	1.01585
							11674.7	1.01801
							11675.1	1.02004
							11675.6	1.02249
							11676.1	1.02463
							11676.6	1.02675
							11677.1	1.02865
							11677.5	1.03018
							11678	1.03168
							11678.5	1.03316
							11679	1.03562
							11679.5	1.03807
							11679.9	1.03896
							11680.4	1.04
							11680.9	1.04083
							11681.4	1.04159
							11681.8	1.04277
							11682.3	1.04461
							11682.8	1.0457
							11683.3	1.04626
							11683.8	1.04664
							11684.2	1.04684
							11684.7	1.04682
							11685.2	1.04632
							11685.7	1.046
							11686.1	1.04596
							11686.6	1.04583
							11687.1	1.0454
							11687.6	1.04493
							11688.1	1.04409
							11688.5	1.04341
							11689	1.04193
							11689.5	1.04042
							11690	1.03929
							11690.5	1.03815
							11690.9	1.03716
							11691.4	1.03591
							11691.9	1.03457
							11692.4	1.03319
							11692.9	1.03208
							11693.3	1.03124
							11693.8	1.02996
							11694.3	1.02852
							11694.8	1.02707
							11695.2	1.02589
							11695.7	1.02466
							11696.2	1.02379
							11696.7	1.02291
							11697.2	1.02198
							11697.6	1.02116
							11698.1	1.01985
							11698.6	1.01851
							11699.1	1.01703
							11699.6	1.01542
							11700	1.01372
							11700.5	1.01158
							11701	1.01092
							11701.5	1.01025
							11702	1.00889
							11702.4	1.00773
							11702.9	1.00679
							11703.4	1.00599
							11703.9	1.00496
							11704.4	1.00386
							11704.8	1.00321
							11705.3	1.0025
							11705.8	1.00144
							11706.3	1.00009
							11706.8	0.99902
							11707.2	0.99833
							11707.7	0.99767
							11708.2	0.99727
							11708.7	0.9967
							11709.2	0.99583
							11709.6	0.99521
							11710.1	0.99479
							11710.6	0.99434
							11711.1	0.99362
							11711.6	0.9928
							11712.1	0.9911
							11712.5	0.98975
							11713	0.98964
							11713.5	0.98963
							11714	0.98962
							11714.5	0.9896
							11714.9	0.98908
							11715.4	0.98843
							11715.9	0.98779
							11716.4	0.98714
							11716.9	0.98634
							11717.3	0.98562
							11717.8	0.98473
							11718.3	0.98384
							11718.8	0.98316
							11719.3	0.98262
							11719.7	0.98219
							11720.2	0.98166
							11720.7	0.98102
							11721.2	0.98023
							11721.7	0.97943
							11722.1	0.9788
							11722.6	0.97803
							11723.1	0.97753
							11723.6	0.97702
							11724.1	0.97652
							11724.6	0.97601
							11725	0.97556
							11725.5	0.97499
							11726	0.97443
							11726.5	0.97387
							11727	0.97374
							11727.5	0.97363
							11727.9	0.97355
							11728.4	0.97344
							11728.9	0.97362
							11729.4	0.97391
							11729.9	0.97421
							11730.3	0.97444
							11730.8	0.9747
							11731.3	0.97493
							11731.8	0.97517
							11732.3	0.9754
							11732.8	0.97572
							11733.2	0.97602
							11733.7	0.9764
							11734.2	0.97678
							11734.7	0.97717
							11735.2	0.97758
							11735.6	0.97791
							11736.1	0.97831
							11736.6	0.97874
							11737.1	0.97928
							11737.6	0.97981
							11738.1	0.98034
							11738.6	0.98088
							11739	0.98131
							11739.5	0.98186
							11740	0.9824
							11740.5	0.98294
							11741	0.98354
							11741.5	0.98415
							11741.9	0.98464
							11742.4	0.98525
							11742.9	0.98574
							11743.4	0.98619
							11743.9	0.98664
							11744.3	0.987
							11744.8	0.98771
							11745.3	0.98863
							11745.8	0.98954
							11746.3	0.99045
							11746.8	0.99114
							11747.2	0.99154
							11747.7	0.99203
							11748.2	0.99253
							11748.7	0.99321
							11749.2	0.99418
							11749.7	0.99515
							11750.1	0.99593
							11750.6	0.99691
							11751.1	0.99717
							11751.6	0.99743
							11752.1	0.99768
							11752.6	0.99821
							11753.1	0.99975
							11753.5	1.00099
							11754	1.00253
							11754.5	1.00408
							11755	1.0051
							11755.5	1.00604
							11756	1.00698
							11756.5	1.00792
							11756.9	1.00864
							11757.4	1.00954
							11757.9	1.01043
							11758.4	1.01133
							11758.9	1.01243
							11759.3	1.01336
							11759.8	1.01452
							11760.3	1.01568
							11760.8	1.01676
							11761.3	1.01777
							11761.8	1.01878
							11762.3	1.01979
							11762.7	1.02051
							11763.2	1.0213
							11763.7	1.02209
							11764.2	1.02288
							11764.7	1.0235
							11765.2	1.02359
							11765.7	1.02367
							11766.1	1.02374
							11766.6	1.02396
							11767.1	1.02479
							11767.6	1.02562
							11768.1	1.02645
							11768.6	1.02721
							11769.1	1.02708
							11769.5	1.02698
							11770	1.02686
							11770.5	1.02673
							11771	1.02652
							11771.5	1.02631
							11772	1.02609
							11772.5	1.02588
							11772.9	1.02619
							11773.4	1.02658
							11773.9	1.02698
							11774.4	1.02737
							11774.9	1.02719
							11775.4	1.0267
							11775.9	1.02621
							11776.3	1.02582
							11776.8	1.02521
							11777.3	1.02448
							11777.8	1.02376
							11778.3	1.02304
							11778.8	1.02237
							11779.3	1.02173
							11779.7	1.02122
							11780.2	1.02059
							11780.7	1.01989
							11781.2	1.0191
							11781.7	1.01831
							11782.2	1.01753
							11782.7	1.01672
							11783.1	1.01599
							11783.6	1.01509
							11784.1	1.01419
							11784.6	1.01335
							11785.1	1.01273
							11785.6	1.01211
							11786.1	1.01148
							11786.6	1.0109
							11787.1	1.01048
							11787.5	1.01014
							11788	1.00972
							11788.5	1.0093
							11789	1.00866
							11789.5	1.00803
							11790	1.00739
							11790.5	1.00676
							11790.9	1.00601
							11791.4	1.00501
							11791.9	1.00401
							11792.4	1.00302
							11792.9	1.00289
							11793.4	1.00295
							11793.9	1.00301
							11794.4	1.00307
							11794.8	1.00303
							11795.3	1.00295
							11795.8	1.00286
							11796.3	1.00277
							11796.8	1.00243
							11797.3	1.00182
							11797.8	1.00121
							11798.3	1.0006
							11798.7	1.00032
							11799.2	1.00023
							11799.7	1.00013
							11800.2	1.00003
							11800.7	0.99983
							11801.2	0.99932
							11801.7	0.99881
							11802.2	0.99831
							11802.6	0.99804
							11803.1	0.99843
							11803.6	0.99881
							11804.1	0.99919
							11804.6	0.99945
							11805.1	0.99918
							11805.6	0.99891
							11806.1	0.99864
							11806.6	0.99842
							11807.1	0.99848
							11807.5	0.99853
							11808	0.99859
							11808.5	0.99865
							11809	0.99875
							11809.5	0.99886
							11810	0.99897
							11810.5	0.99908
							11811	0.99935
							11811.5	0.99962
							11811.9	0.99984
							11812.4	1.00011
							11812.9	1.0001
							11813.4	1.00002
							11813.9	0.99994
							11814.4	0.99985
							11814.9	1.00004
							11815.4	1.00031
							11815.9	1.00057
							11816.3	1.00078
							11816.8	1.00085
							11817.3	1.00073
							11817.8	1.00061
							11818.3	1.00048
							11818.8	1.00068
							11819.3	1.00107
							11819.8	1.00145
							11820.3	1.00184
							11820.7	1.00209
							11821.2	1.00227
							11821.7	1.00246
							11822.2	1.00264
							11822.7	1.00292
							11823.2	1.00338
							11823.7	1.00383
							11824.2	1.00428
							11824.7	1.00452
							11825.2	1.00429
							11825.6	1.00411
							11826.1	1.00388
							11826.6	1.00382
							11827.1	1.00433
							11827.6	1.00484
							11828.1	1.00535
							11828.6	1.00583
							11829.1	1.00555
							11829.6	1.00527
							11830.1	1.00499
							11830.6	1.00478
							11831	1.00493
							11831.5	1.00511
							11832	1.0053
							11832.5	1.00549
							11833	1.00529
							11833.5	1.00509
							11834	1.00489
							11834.5	1.00469
							11835	1.00441
							11835.5	1.00413
							11836	1.00384
							11836.4	1.00362
							11836.9	1.00295
							11837.4	1.00207
							11837.9	1.0012
							11838.4	1.00033
							11838.9	1.00016
							11839.4	1.00015
							11839.9	1.00013
							11840.4	1.00012
							11840.9	0.99943
							11841.4	0.99856
							11841.9	0.9977
							11842.3	0.99701
							11842.8	0.99646
							11843.3	0.99629
							11843.8	0.99612
							11844.3	0.99595
							11844.8	0.99528
							11845.3	0.99425
							11845.8	0.99323
							11846.3	0.99221
							11846.8	0.99172
							11847.3	0.9916
							11847.7	0.99151
							11848.2	0.9914
							11848.7	0.99124
							11849.2	0.991
							11849.7	0.99076
							11850.2	0.99053
							11850.7	0.99042
							11851.2	0.99058
							11851.7	0.99074
							11852.2	0.99089
							11852.7	0.99081
							11853.2	0.99025
							11853.7	0.98969
							11854.1	0.98924
							11854.6	0.98897
							11855.1	0.98971
							11855.6	0.99045
							11856.1	0.99118
							11856.6	0.99186
							11857.1	0.99218
							11857.6	0.9925
							11858.1	0.99282
							11858.6	0.99314
							11859.1	0.99346
							11859.6	0.99377
							11860.1	0.99408
							11860.6	0.99438
							11861.1	0.99461
							11861.5	0.99479
							11862	0.99503
							11862.5	0.99526
							11863	0.9958
							11863.5	0.99636
							11864	0.99693
							11864.5	0.9975
							11865	0.99807
							11865.5	0.99864
							11866	0.99897
							11866.5	0.9993
							11867	0.99963
							11867.5	0.99995
							11868	1.00028
							11868.5	1.0006
							11869	1.00081
							11869.4	1.00097
							11869.9	1.00117
							11870.4	1.00138
							11870.9	1.00158
							11871.4	1.00178
							11871.9	1.00187
							11872.4	1.00187
							11872.9	1.00188
							11873.4	1.00188
							11873.9	1.00189
							11874.4	1.00189
							11874.9	1.00222
							11875.4	1.00264
							11875.9	1.00306
							11876.4	1.00348
							11876.9	1.0039
							11877.3	1.00424
							11877.9	1.00467
							11878.3	1.00493
							11878.8	1.00525
							11879.3	1.00558
							11879.8	1.0059
							11880.3	1.00622
							11880.8	1.00651
							11881.3	1.00678
							11881.8	1.00704
							11882.3	1.00731
							11882.8	1.00758
							11883.3	1.00784
							11883.8	1.00805
							11884.3	1.00815
							11884.8	1.00826
							11885.3	1.00837
							11885.8	1.00847
							11886.3	1.00858
							11886.8	1.0089
							11887.2	1.00927
							11887.7	1.00972
							11888.2	1.01018
							11888.7	1.01063
							11889.2	1.01109
							11889.7	1.01145
							11890.2	1.01171
							11890.7	1.01196
							11891.2	1.01222
							11891.7	1.01247
							11892.2	1.01272
							11892.7	1.01291
							11893.2	1.01291
							11893.7	1.01291
							11894.2	1.01291
							11894.7	1.01291
							11895.2	1.01291
							11895.7	1.013
							11896.2	1.01328
							11896.7	1.01356
							11897.2	1.01384
							11897.7	1.01412
							11898.2	1.0144
							11898.7	1.01459
							11899.1	1.01465
							11899.6	1.01473
							11900.1	1.01481
							11900.6	1.01488
							11901.1	1.01496
							11901.6	1.01502
							11902.1	1.01506
							11902.6	1.01509
							11903.1	1.01513
							11903.6	1.01516
							11904.1	1.0152
							11904.6	1.01515
							11905.1	1.01465
							11905.6	1.01414
							11906.1	1.01364
							11906.6	1.01314
							11907.1	1.01264
							11907.6	1.01215
							11908.1	1.01181
							11908.6	1.01148
							11909.1	1.01114
							11909.6	1.0108
							11910.1	1.01046
							11910.6	1.01013
							11911.1	1.00984
							11911.6	1.00955
							11912.1	1.00927
							11912.6	1.00898
							11913.1	1.00869
							11913.6	1.00839
							11914.1	1.00784
							11914.6	1.00729
							11915.1	1.00675
							11915.6	1.0062
							11916.1	1.00565
							11916.6	1.00523
							11917.1	1.00532
							11917.6	1.0054
							11918.1	1.00548
							11918.6	1.00556
							11919	1.00562
							11919.5	1.0057
							11920	1.00489
							11920.5	1.00367
							11921	1.00245
							11921.5	1.00122
							11922	1
							11922.5	0.99878
							11923	0.99883
							11923.5	0.9989
							11924	0.99898
							11924.5	0.99905
							11925	0.99913
							11925.5	0.99921
							11926	0.99843
							11926.5	0.99755
							11927	0.99667
							11927.5	0.99578
							11928	0.9949
							11928.5	0.99403
							11929	0.99458
							11929.5	0.99514
							11930	0.99569
							11930.5	0.99624
							11931	0.99679
							11931.5	0.99734
							11932	0.9972
							11932.5	0.99705
							11933	0.9969
							11933.5	0.99675
							11934	0.9966
							11934.5	0.99645
							11935	0.99604
							11935.5	0.99561
							11936	0.99517
							11936.5	0.99474
							11937	0.99431
							11937.5	0.99387
							11938	0.99358
							11938.5	0.99331
							11939	0.99303
							11939.5	0.99275
							11940	0.99247
							11940.5	0.99219
							11941	0.99274
							11941.5	0.99342
							11942	0.9941
							11942.5	0.99478
							11943	0.99546
							11943.5	0.99612
							11944	0.99616
							11944.5	0.99621
							11945	0.99625
							11945.5	0.99629
							11946	0.99633
							11946.5	0.99638
							11947	0.99596
							11947.5	0.99543
							11948	0.99491
							11948.5	0.99438
							11949	0.99386
							11949.5	0.99341
							11950	0.99442
							11950.5	0.99544
							11951	0.99646
							11951.5	0.99748
							11952	0.9985
							11952.5	0.99951
							11953	0.99951
							11953.5	0.99952
							11954	0.99952
							11954.5	0.99952
							11955	0.99952
							11955.5	0.99952
							11956	0.99943
							11956.5	0.99933
							11957	0.99923
							11957.5	0.99914
							11958	0.99904
							11958.5	0.99894
							11959	0.99894
							11959.5	0.99894
							11960	0.99894
							11960.5	0.99894
							11961	0.99894
							11961.5	0.99894
							11962	0.99889
							11962.5	0.99884
							11963	0.99879
							11963.6	0.99872
							11964.1	0.99867
							11964.6	0.99861
							11965.1	0.99848
							11965.6	0.99834
							11966.1	0.99821
							11966.6	0.99807
							11967.1	0.99793
							11967.6	0.99793
							11968.1	0.99846
							11968.6	0.99898
							11969.1	0.99951
							11969.6	1.00003
							11970.1	1.00056
							11970.6	1.00107
							11971.1	1.0015
							11971.6	1.00192
							11972.1	1.00235
							11972.6	1.00277
							11973.1	1.0032
							11973.6	1.00357
							11974.1	1.00372
							11974.6	1.00387
							11975.1	1.00402
							11975.6	1.00417
							11976.1	1.00433
							11976.6	1.00443
							11977.1	1.00422
							11977.6	1.00402
							11978.1	1.00381
							11978.6	1.00361
							11979.1	1.00341
							11979.6	1.00328
							11980.1	1.00343
							11980.6	1.00359
							11981.1	1.00374
							11981.6	1.0039
							11982.1	1.00406
							11982.6	1.00419
							11983.1	1.00336
							11983.7	1.00236
							11984.2	1.00152
							11984.7	1.00069
							11985.2	0.99986
							11985.7	0.99966
							11986.2	1.00034
							11986.7	1.00103
							11987.2	1.00171
							11987.7	1.00239
							11988.2	1.00308
							11988.7	1.00335
							11989.2	1.00197
							11989.7	1.00059
							11990.2	0.99921
							11990.7	0.99783
							11991.2	0.99644
							11991.7	0.99601
							11992.2	0.99683
							11992.7	0.99766
							11993.2	0.99849
							11993.7	0.99932
							11994.2	1.00015
							11994.7	1.00045
							11995.2	1
							11995.8	0.99945
							11996.3	0.99899
							11996.8	0.99853
							11997.3	0.99807
							11997.8	0.9979
							11998.3	0.99797
							11998.8	0.99804
							11999.3	0.99811
							11999.8	0.99818
							12000.3	0.99825
							12000.8	0.99793
							12001.3	0.99739
							12001.8	0.99685
							12002.3	0.9963
							12002.8	0.99576
							12003.3	0.99522
							12003.8	0.99476
							12004.3	0.99439
							12004.9	0.99395
							12005.3	0.99366
							12005.9	0.99322
							12006.4	0.99285
							12006.9	0.99314
							12007.4	0.99365
							12007.9	0.99417
							12008.4	0.99469
							12008.9	0.99521
							12009.4	0.99573
							12009.9	0.99542
							12010.4	0.99454
							12010.9	0.99366
							12011.4	0.99277
							12011.9	0.99189
							12012.4	0.99101
							12012.9	0.99124
							12013.4	0.99189
							12014	0.99266
							12014.5	0.99331
							12015	0.99396
							12015.5	0.99461
							12016	0.99525
							12016.5	0.9959
							12017	0.99577
							12017.5	0.99564
							12018	0.99551
							12018.5	0.99538
							12019	0.99525
							12019.5	0.99512
							12020	0.995
							12020.5	0.99487
							12021	0.99476
							12021.6	0.99464
							12022.1	0.99453
							12022.6	0.99443
							12023.1	0.99433
							12023.6	0.99422
							12024.1	0.99412
							12024.6	0.99402
							12025.1	0.99425
							12025.6	0.99448
							12026.1	0.99471
							12026.6	0.99494
							12027.1	0.99516
							12027.6	0.99539
							12028.1	0.99562
							12028.6	0.9959
							12029.2	0.99652
							12029.7	0.99704
							12030.2	0.99756
							12030.7	0.99808
							12031.2	0.99859
							12031.7	0.99911
							12032.2	0.99963
							12032.7	1.00003
							12033.2	1.00014
							12033.7	1.00025
							12034.2	1.00036
							12034.7	1.00047
							12035.2	1.00058
							12035.8	1.00071
							12036.3	1.00082
							12036.8	1.00079
							12037.3	1.00059
							12037.8	1.00038
							12038.3	1.00018
							12038.8	0.99998
							12039.3	0.99978
							12039.8	0.99957
							12040.3	0.99937
							12040.8	0.9995
							12041.3	0.99997
							12041.9	1.00052
							12042.4	1.00098
							12042.9	1.00144
							12043.4	1.0019
							12043.9	1.00236
							12044.4	1.00282
							12044.9	1.00272
							12045.4	1.00224
							12045.9	1.00176
							12046.4	1.00128
							12047	1.00071
							12047.5	1.00023
							12048	0.99975
							12048.5	0.99927
							12049	0.99984
							12049.5	1.00048
							12050	1.00112
							12050.5	1.00176
							12051	1.0024
							12051.5	1.00304
							12052	1.00368
							12052.6	1.00422
							12053.1	1.00385
							12053.6	1.00348
							12054.1	1.0031
							12054.6	1.00273
							12055.1	1.00236
							12055.6	1.00199
							12056.1	1.00162
							12056.6	1.00137
							12057.1	1.00212
							12057.6	1.00287
							12058.1	1.00362
							12058.7	1.00452
							12059.2	1.00528
							12059.7	1.00603
							12060.2	1.00678
							12060.7	1.00694
							12061.2	1.00641
							12061.7	1.00589
							12062.2	1.00536
							12062.7	1.00484
							12063.3	1.00421
							12063.8	1.00368
							12064.3	1.00316
							12064.8	1.00282
							12065.3	1.00272
							12065.8	1.00263
							12066.3	1.00254
							12066.8	1.00245
							12067.3	1.00235
							12067.9	1.00224
							12068.4	1.00215
							12068.9	1.00201
							12069.4	1.00186
							12069.9	1.0017
							12070.4	1.00155
							12070.9	1.0014
							12071.4	1.00124
							12071.9	1.00109
							12072.5	1.0009
							12073	1.00059
							12073.5	1.00019
							12074	0.99978
							12074.5	0.99937
							12075	0.99896
							12075.5	0.99855
							12076	0.99814
							12076.5	0.99773
							12077.1	0.99773
							12077.6	0.99773
							12078.1	0.99773
							12078.6	0.99774
							12079.1	0.99774
							12079.6	0.99774
							12080.1	0.99774
							12080.6	0.99774
							12081.1	0.99737
							12081.7	0.99688
							12082.2	0.99648
							12082.7	0.99608
							12083.2	0.99567
							12083.7	0.99527
							12084.2	0.99486
							12084.7	0.99454
							12085.2	0.9945
							12085.8	0.99445
							12086.3	0.9944
							12086.8	0.99436
							12087.3	0.99432
							12087.8	0.99428
							12088.3	0.99423
							12088.8	0.99412
							12089.3	0.99398
							12089.9	0.99381
							12090.4	0.99366
							12090.9	0.99352
							12091.4	0.99338
							12091.9	0.99323
							12092.4	0.99309
							12092.9	0.99278
							12093.5	0.99236
							12094	0.992
							12094.5	0.99165
							12095	0.99129
							12095.5	0.99094
							12096	0.99058
							12096.5	0.99023
							12097	0.99013
							12097.6	0.99003
							12098.1	0.98995
							12098.6	0.98986
							12099.1	0.98978
							12099.6	0.98969
							12100.1	0.98961
							12100.6	0.98953
							12101.1	0.98959
							12101.7	0.98965
							12102.2	0.98971
							12102.7	0.98976
							12103.2	0.98982
							12103.7	0.98987
							12104.2	0.98993
							12104.7	0.98993
							12105.3	0.98985
							12105.8	0.98978
							12106.3	0.98971
							12106.8	0.98964
							12107.3	0.98957
							12107.8	0.9895
							12108.3	0.98943
							12108.9	0.98954
							12109.4	0.9899
							12109.9	0.99027
							12110.4	0.99064
							12110.9	0.991
							12111.4	0.99137
							12112	0.99181
							12112.5	0.99218
							12113	0.99205
							12113.5	0.99185
							12114	0.99164
							12114.5	0.99144
							12115	0.99123
							12115.6	0.99099
							12116.1	0.99078
							12116.6	0.99064
							12117.1	0.99076
							12117.6	0.99087
							12118.1	0.99099
							12118.6	0.9911
							12119.1	0.99121
							12119.7	0.99135
							12120.2	0.99146
							12120.7	0.99155
							12121.2	0.99155
							12121.7	0.99156
							12122.2	0.99157
							12122.8	0.99157
							12123.3	0.99158
							12123.8	0.99159
							12124.3	0.99159
							12124.8	0.99166
							12125.3	0.99178
							12125.9	0.99193
							12126.4	0.99206
							12126.9	0.99218
							12127.4	0.99231
							12127.9	0.99243
							12128.4	0.99256
							12129	0.9925
							12129.5	0.99239
							12130	0.99228
							12130.5	0.99217
							12131	0.99206
							12131.5	0.99195
							12132.1	0.99182
							12132.6	0.99178
							12133.1	0.9923
							12133.6	0.99282
							12134.1	0.99333
							12134.6	0.99385
							12135.1	0.99437
							12135.7	0.99499
							12136.2	0.9955
							12136.7	0.99587
							12137.2	0.99581
							12137.7	0.99576
							12138.2	0.9957
							12138.8	0.99563
							12139.3	0.99558
							12139.8	0.99552
							12140.3	0.99547
							12140.8	0.99558
							12141.3	0.9958
							12141.9	0.99607
							12142.4	0.99629
							12142.9	0.99652
							12143.4	0.99674
							12143.9	0.99696
							12144.5	0.99723
							12145	0.99732
							12145.5	0.99734
							12146	0.99737
							12146.5	0.9974
							12147	0.99743
							12147.6	0.99746
							12148.1	0.99749
							12148.6	0.99755
							12149.1	0.99785
							12149.6	0.99815
							12150.1	0.99845
							12150.7	0.99881
							12151.2	0.99911
							12151.7	0.99941
							12152.2	0.99971
							12152.7	1.00005
							12153.3	1.00052
							12153.8	1.00091
							12154.3	1.0013
							12154.8	1.00169
							12155.3	1.00208
							12155.9	1.00255
							12156.4	1.00295
							12156.9	1.00283
							12157.4	1.00243
							12157.9	1.00204
							12158.4	1.00164
							12159	1.00117
							12159.5	1.00077
							12160	1.00037
							12160.5	0.99998
							12161	1.00044
							12161.6	1.00105
							12162.1	1.00156
							12162.6	1.00207
							12163.1	1.00258
							12163.6	1.00309
							12164.1	1.0036
							12164.7	1.00409
							12165.2	1.00398
							12165.7	1.00387
							12166.2	1.00376
							12166.7	1.00365
							12167.3	1.00352
							12167.8	1.00342
							12168.3	1.00331
							12168.8	1.0032
							12169.3	1.00309
							12169.9	1.00282
							12170.4	1.00252
							12170.9	1.00222
							12171.4	1.00191
							12171.9	1.00161
							12172.5	1.00125
							12173	1.00095
							12173.5	1.00065
							12174	1.00035
							12174.5	1.00005
							12175.1	0.9999
							12175.6	0.99978
							12176.1	0.99966
							12176.6	0.99954
							12177.1	0.99941
							12177.7	0.99927
							12178.2	0.99914
							12178.7	0.99902
							12179.2	0.9989
							12179.7	0.99876
							12180.3	0.99834
							12180.8	0.99798
							12181.3	0.99763
							12181.8	0.99727
							12182.3	0.99692
							12182.9	0.99649
							12183.4	0.99613
							12183.9	0.99578
							12184.4	0.99542
							12185	0.99535
							12185.5	0.99534
							12186	0.99533
							12186.5	0.99533
							12187	0.99532
							12187.6	0.99531
							12188.1	0.99531
							12188.6	0.9953
							12189.1	0.9953
							12189.6	0.99529
							12190.2	0.9953
							12190.7	0.99531
							12191.2	0.99531
							12191.7	0.99532
							12192.2	0.99533
							12192.8	0.99533
							12193.3	0.99534
							12193.8	0.99535
							12194.3	0.99535
							12194.9	0.99538
							12195.4	0.99542
							12195.9	0.99545
							12196.4	0.99548
							12196.9	0.99552
							12197.5	0.99556
							12198	0.99559
							12198.5	0.99563
							12199	0.99566
							12199.6	0.99571
							12200.1	0.99581
							12200.6	0.99591
							12201.1	0.99601
							12201.6	0.99612
							12202.2	0.99624
							12202.7	0.99634
							12203.2	0.99644
							12203.7	0.99654
							12204.2	0.99665
							12204.8	0.99665
							12205.3	0.99653
							12205.8	0.9964
							12206.3	0.99628
							12206.9	0.99612
							12207.4	0.996
							12207.9	0.99587
							12208.4	0.99574
							12209	0.99559
							12209.5	0.99547
							12210	0.99558
							12210.5	0.99572
							12211.1	0.99588
							12211.6	0.99601
							12212.1	0.99614
							12212.6	0.99627
							12213.1	0.9964
							12213.7	0.99656
							12214.2	0.9967
							12214.7	0.99678
							12215.2	0.99679
							12215.8	0.99679
							12216.3	0.9968
							12216.8	0.99681
							12217.3	0.99681
							12217.9	0.99682
							12218.4	0.99683
							12218.9	0.99684
							12219.4	0.99684
							12220	0.99678
							12220.5	0.99671
							12221	0.99664
							12221.5	0.99658
							12222.1	0.9965
							12222.6	0.99643
							12223.1	0.99637
							12223.6	0.9963
							12224.1	0.99623
							12224.7	0.99626
							12225.2	0.9966
							12225.7	0.99693
							12226.2	0.99727
							12226.8	0.99768
							12227.3	0.99802
							12227.8	0.99836
							12228.3	0.99869
							12228.9	0.9991
							12229.4	0.99944
							12229.9	0.99968
							12230.4	0.9999
							12231	1.00015
							12231.5	1.00037
							12232	1.00058
							12232.5	1.0008
							12233.1	1.00105
							12233.6	1.00127
							12234.1	1.00148
							12234.6	1.00169
							12235.2	1.00163
							12235.7	1.00157
							12236.2	1.0015
							12236.7	1.00144
							12237.3	1.00137
							12237.8	1.0013
							12238.3	1.00124
							12238.8	1.00118
							12239.4	1.0011
							12239.9	1.00109
							12240.4	1.00108
							12241	1.00108
							12241.5	1.00107
							12242	1.00107
							12242.5	1.00106
							12243.1	1.00106
							12243.6	1.00105
							12244.1	1.00105
							12244.6	1.00111
							12245.1	1.0015
							12245.7	1.00196
							12246.2	1.00235
							12246.7	1.00274
							12247.3	1.00321
							12247.8	1.0036
							12248.3	1.00398
							12248.8	1.00437
							12249.4	1.00484
							12249.9	1.00482
							12250.4	1.0047
							12250.9	1.00458
							12251.5	1.00444
							12252	1.00433
							12252.5	1.00421
							12253.1	1.00407
							12253.6	1.00395
							12254.1	1.00384
							12254.6	1.00372
							12255.2	1.00359
							12255.7	1.00349
							12256.2	1.00338
							12256.7	1.00328
							12257.3	1.00315
							12257.8	1.00304
							12258.3	1.00294
							12258.9	1.00281
							12259.4	1.00271
							12259.9	1.00292
							12260.4	1.00323
							12261	1.00361
							12261.5	1.00393
							12262	1.00424
							12262.5	1.00456
							12263.1	1.00494
							12263.6	1.00525
							12264.1	1.00557
							12264.6	1.00586
							12265.2	1.00576
							12265.7	1.00567
							12266.2	1.00559
							12266.8	1.00548
							12267.3	1.0054
							12267.8	1.00531
							12268.3	1.00523
							12268.9	1.00513
							12269.4	1.00504
							12269.9	1.00506
							12270.5	1.00516
							12271	1.00524
							12271.5	1.00532
							12272.1	1.00541
							12272.6	1.00549
							12273.1	1.00557
							12273.6	1.00565
							12274.2	1.00575
							12274.7	1.00573
							12275.2	1.00551
							12275.7	1.00529
							12276.3	1.00504
							12276.8	1.00482
							12277.3	1.0046
							12277.9	1.00435
							12278.4	1.00413
							12278.9	1.00391
							12279.5	1.00366
							12280	1.00357
							12280.5	1.0035
							12281	1.00342
							12281.6	1.00334
							12282.1	1.00326
							12282.6	1.00319
							12283.1	1.00312
							12283.7	1.00303
							12284.2	1.00296
							12284.7	1.00289
							12285.3	1.00284
							12285.8	1.0028
							12286.3	1.00276
							12286.9	1.00271
							12287.4	1.00267
							12287.9	1.00263
							12288.5	1.00258
							12289	1.00254
							12289.5	1.0025
							12290	1.00239
							12290.6	1.00225
							12291.1	1.00214
							12291.6	1.00202
							12292.2	1.00188
							12292.7	1.00177
							12293.2	1.00165
							12293.7	1.00154
							12294.3	1.0014
							12294.8	1.00122
							12295.3	1.00088
							12295.9	1.00047
							12296.4	1.00012
							12296.9	0.99978
							12297.5	0.99937
							12298	0.99903
							12298.5	0.99868
							12299.1	0.99827
							12299.6	0.998
							12300.1	0.99807
							12300.6	0.99814
							12301.2	0.99823
							12301.7	0.9983
							12302.2	0.99837
							12302.8	0.99845
							12303.3	0.99852
							12303.8	0.99859
							12304.4	0.99867
							12304.9	0.9987
							12305.4	0.99871
							12306	0.99872
							12306.5	0.99872
							12307	0.99873
							12307.6	0.99874
							12308.1	0.99875
							12308.6	0.99876
							12309.1	0.99876
							12309.7	0.99874
							12310.2	0.9986
							12310.7	0.99847
							12311.3	0.9983
							12311.8	0.99817
							12312.3	0.99804
							12312.9	0.99787
							12313.4	0.99774
							12313.9	0.9976
							12314.5	0.99744
							12315	0.9975
							12315.5	0.99756
							12316.1	0.99764
							12316.6	0.9977
							12317.1	0.99776
							12317.7	0.99784
							12318.2	0.9979
							12318.7	0.99796
							12319.3	0.99803
							12319.8	0.99824
							12320.3	0.99856
							12320.9	0.99893
							12321.4	0.99924
							12321.9	0.99955
							12322.5	0.99992
							12323	1.00023
							12323.5	1.00054
							12324.1	1.00092
							12324.6	1.00123
							12325.1	1.00115
							12325.7	1.00098
							12326.2	1.00083
							12326.7	1.00069
							12327.3	1.00052
							12327.8	1.00038
							12328.3	1.00023
							12328.9	1.00006
							12329.4	0.99992
							12329.9	0.99993
							12330.5	0.99999
							12331	1.00003
							12331.5	1.00008
							12332.1	1.00014
							12332.6	1.00019
							12333.1	1.00023
							12333.7	1.00029
							12334.2	1.00034
							12334.7	1.00039
							12335.3	1.00048
							12335.8	1.00055
							12336.3	1.00062
							12336.9	1.00071
							12337.4	1.00078
							12337.9	1.00085
							12338.5	1.00093
							12339	1.00101
							12339.5	1.00108
							12340.1	1.0013
							12340.6	1.00149
							12341.1	1.00169
							12341.7	1.00192
							12342.2	1.00212
							12342.7	1.00232
							12343.3	1.00255
							12343.8	1.00275
							12344.3	1.00294
							12344.9	1.00288
							12345.4	1.00272
[truncated: 397 more rows]

## Sheet: Figure 2b
Pt L3-edge EXAFS spectra in R space for Pt/ND@G, Pt0.8Sn/ND@G, Pt1.7Sn/ND@G, Pt3.4Sn/ND@G, Pt6.8Sn/ND@G, Pt foil and PtO2
x	y1(Pt foil)	y2(PtO2)	y3(0.5Pt/ND@G)	y4(Pt0.8Sn/ND@G)	y5(Pt1.7Sn/ND@G)	y6(Pt3.4Sn/ND@G)	y7(Pt6.8Sn/ND@G)
0	0.05832	0.12813	0.02268	0.0465	0.04155	0.04656	0.04643
0.03068	0.05685	0.24275	0.02695	0.0464	0.04138	0.04726	0.04667
0.06136	0.0528	0.40258	0.03598	0.04615	0.04103	0.04914	0.04736
0.09204	0.04733	0.51596	0.04514	0.04589	0.04088	0.05158	0.04848
0.12272	0.04245	0.55666	0.05212	0.04578	0.04137	0.05391	0.04993
0.1534	0.04064	0.51487	0.05578	0.04596	0.04272	0.05556	0.0515
0.18408	0.04317	0.39397	0.05559	0.04645	0.04473	0.05615	0.05289
0.21476	0.04879	0.2116	0.05156	0.0472	0.04686	0.0556	0.05377
0.24544	0.05501	0.07346	0.0442	0.04803	0.04843	0.05409	0.05386
0.27612	0.05977	0.27435	0.03483	0.04876	0.04884	0.05208	0.05303
0.3068	0.06179	0.48375	0.02641	0.04925	0.04778	0.05027	0.05139
0.33748	0.06058	0.63895	0.02466	0.04948	0.04532	0.04945	0.04939
0.36816	0.0564	0.71239	0.03191	0.04954	0.04211	0.05021	0.04779
0.39884	0.05037	0.68815	0.04296	0.04966	0.03944	0.05261	0.04753
0.42951	0.04472	0.56356	0.05351	0.05013	0.03905	0.05617	0.0493
0.46019	0.0425	0.3505	0.06144	0.05119	0.04207	0.0601	0.05305
0.49087	0.04563	0.08211	0.06553	0.05293	0.04799	0.06358	0.05803
0.52155	0.05277	0.24144	0.06523	0.05523	0.05514	0.06602	0.06312
0.55223	0.06085	0.53091	0.06053	0.05779	0.06175	0.06709	0.06723
0.58291	0.06728	0.76177	0.05218	0.06024	0.06639	0.06679	0.06954
0.61359	0.07042	0.89147	0.04213	0.06227	0.06807	0.06556	0.06962
0.64427	0.06945	0.88936	0.03487	0.06374	0.06632	0.06424	0.06753
0.67495	0.06448	0.74511	0.03698	0.06475	0.06138	0.06396	0.06404
0.70563	0.05671	0.49894	0.04868	0.06568	0.05457	0.06585	0.06076
0.73631	0.04904	0.4284	0.06421	0.06717	0.04909	0.07046	0.0601
0.76699	0.04629	0.8404	0.07937	0.06994	0.04997	0.07748	0.06414
0.79767	0.052	1.42598	0.09181	0.07452	0.06004	0.08598	0.07312
0.82835	0.06398	2.0245	0.10019	0.08102	0.07679	0.09478	0.08536
0.85903	0.07743	2.54838	0.10397	0.08902	0.09615	0.10283	0.09852
0.88971	0.08862	2.92507	0.10337	0.09775	0.11484	0.10933	0.11046
0.92039	0.09498	3.09624	0.0996	0.1063	0.13037	0.11382	0.11947
0.95107	0.09489	3.02491	0.09491	0.11379	0.14074	0.11624	0.12431
0.98175	0.08748	2.70597	0.09242	0.11953	0.14439	0.11695	0.12426
1.01243	0.07266	2.18674	0.09484	0.12311	0.14015	0.11682	0.11925
1.04311	0.05127	1.6331	0.10272	0.12454	0.12735	0.11714	0.11019
1.07379	0.02598	1.48784	0.11395	0.12441	0.10581	0.11948	0.09951
1.10447	0.01787	2.06914	0.12526	0.12404	0.07598	0.12536	0.09209
1.13515	0.0454	2.99012	0.13366	0.12555	0.03946	0.13576	0.09478
1.16583	0.07585	3.91188	0.13711	0.13155	0.01753	0.15093	0.11171
1.1965	0.10271	4.65842	0.13501	0.1443	0.06002	0.17059	0.14083
1.22718	0.12285	5.12084	0.12885	0.16473	0.11197	0.19427	0.17777
1.25786	0.13384	5.23909	0.12346	0.19232	0.16583	0.22157	0.21905
1.28854	0.13393	5.01426	0.12725	0.22573	0.21929	0.25221	0.26241
1.31922	0.12225	4.54473	0.14793	0.26335	0.27049	0.28602	0.30638
1.3499	0.09912	4.0994	0.18584	0.30363	0.31795	0.32277	0.35005
1.38058	0.06682	4.15273	0.23567	0.34515	0.3606	0.36206	0.39284
1.41126	0.03593	5.04142	0.29131	0.38661	0.39781	0.40318	0.43435
1.44194	0.05016	6.58861	0.34748	0.42681	0.42942	0.44513	0.47424
1.47262	0.09649	8.43173	0.3997	0.46463	0.45567	0.48658	0.51206
1.5033	0.14546	10.2858	0.44424	0.49902	0.47713	0.52593	0.54715
1.53398	0.18886	11.9462	0.47811	0.529	0.49447	0.56148	0.5786
1.56466	0.22134	13.263	0.49933	0.55364	0.50833	0.59145	0.60526
1.59534	0.2384	14.133	0.50712	0.57215	0.5191	0.61421	0.62582
1.62602	0.23648	14.498	0.50219	0.58381	0.52682	0.62836	0.63891
1.6567	0.21322	14.3451	0.48707	0.58811	0.53118	0.63287	0.64331
1.68738	0.16805	13.7055	0.46631	0.58475	0.53152	0.62718	0.63806
1.71806	0.10424	12.6492	0.44654	0.57369	0.52708	0.61128	0.62263
1.74874	0.05427	11.2782	0.43552	0.55523	0.51713	0.58577	0.59703
1.77942	0.12324	9.71577	0.43981	0.53007	0.50118	0.55189	0.56194
1.8101	0.2382	8.09498	0.46162	0.49934	0.47919	0.51154	0.5187
1.84078	0.36385	6.54437	0.49763	0.46467	0.45164	0.4672	0.4694
1.87146	0.49022	5.17246	0.54089	0.42817	0.41967	0.42188	0.41683
1.90214	0.60928	4.04889	0.58371	0.39246	0.38502	0.37894	0.36448
1.93282	0.71351	3.18488	0.6194	0.36046	0.35006	0.34169	0.31635
1.9635	0.79622	2.52792	0.64298	0.335	0.31755	0.31271	0.27659
1.99418	0.85206	1.99114	0.6514	0.31812	0.29026	0.29299	0.24837
2.02485	0.87771	1.50812	0.64355	0.31025	0.27026	0.28129	0.23233
2.05553	0.87262	1.0769	0.62036	0.30984	0.25808	0.27456	0.22569
2.08621	0.8401	0.78475	0.58492	0.31389	0.25231	0.26902	0.22339
2.11689	0.78872	0.74922	0.54257	0.31893	0.25005	0.26133	0.22043
2.14757	0.73424	0.87817	0.50093	0.32187	0.24801	0.24922	0.21329
2.17825	0.70026	0.99569	0.46913	0.32039	0.24338	0.23164	0.20035
2.20893	0.71246	1.07065	0.45552	0.31309	0.23426	0.2087	0.18177
2.23961	0.78351	1.22209	0.46367	0.29939	0.21978	0.18166	0.15944
2.27029	0.90441	1.61295	0.49024	0.27952	0.20002	0.153	0.13725
2.30097	1.05418	2.26102	0.52708	0.25442	0.17597	0.12678	0.12125
2.33165	1.21182	3.05999	0.56537	0.22573	0.14954	0.10895	0.1179
2.36233	1.36069	3.87864	0.59804	0.19586	0.12386	0.10528	0.1287
2.39301	1.48864	4.58936	0.62057	0.16808	0.10376	0.11565	0.14845
2.42369	1.58755	5.07532	0.63091	0.14652	0.0952	0.13372	0.17043
2.45437	1.65308	5.23866	0.62927	0.13528	0.10089	0.15306	0.18975
2.48505	1.68447	5.01031	0.61785	0.1359	0.11674	0.16963	0.20341
2.51573	1.68453	4.36082	0.60051	0.14571	0.13645	0.18125	0.20976
2.54641	1.65933	3.31856	0.58216	0.15983	0.1556	0.18696	0.20816
2.57709	1.61771	2.04989	0.56782	0.17399	0.17173	0.18652	0.19874
2.60777	1.57021	1.48302	0.56126	0.18542	0.18356	0.18031	0.18226
2.63845	1.52733	2.8361	0.56371	0.19256	0.19053	0.16908	0.15994
2.66913	1.49721	4.8122	0.57343	0.19474	0.19253	0.15387	0.13338
2.69981	1.48331	6.83467	0.58637	0.19188	0.18976	0.1359	0.10437
2.73049	1.4834	8.69797	0.59756	0.18433	0.18263	0.11642	0.07479
2.76117	1.49031	10.2677	0.60235	0.17273	0.17166	0.09665	0.04645
2.79184	1.49425	11.4543	0.59711	0.15792	0.15748	0.07763	0.02113
2.82252	1.48531	12.2168	0.57961	0.14079	0.14075	0.06018	0.00493
2.8532	1.4553	12.5692	0.54902	0.12226	0.12214	0.04478	0.01806
2.88388	1.39883	12.5844	0.50581	0.10318	0.10236	0.03155	0.02867
2.91456	1.31358	12.3895	0.4516	0.08426	0.08207	0.02024	0.03377
2.94524	1.20025	12.1473	0.38891	0.06604	0.06198	0.01059	0.03358
2.97592	1.06222	12.0154	0.32099	0.04889	0.04277	0.00486	0.0289
3.0066	0.90504	12.0898	0.25165	0.03298	0.02526	0.01082	0.0213
3.03728	0.73594	12.3615	0.18527	0.01834	0.01136	0.01985	0.01477
3.06796	0.56336	12.7227	0.12739	0.00492	0.01066	0.02925	0.01772
3.09864	0.3968	13.0144	0.0867	0.00744	0.01968	0.03851	0.02857
3.12932	0.24818	13.0817	0.07426	0.01871	0.02761	0.04718	0.04086
3.16	0.14087	12.8076	0.08455	0.02895	0.03309	0.05481	0.05204
3.19068	0.12639	12.1279	0.09817	0.03809	0.03605	0.06102	0.06094
3.22136	0.17824	11.0331	0.10502	0.046	0.03682	0.06552	0.06688
3.25204	0.22607	9.56297	0.10221	0.05251	0.03593	0.06814	0.0696
3.28272	0.25089	7.79803	0.08969	0.05745	0.03416	0.06886	0.06912
3.3134	0.25031	5.84838	0.06875	0.0607	0.03242	0.06774	0.06577
3.34408	0.22726	3.84351	0.04176	0.0622	0.03156	0.06497	0.06016
3.37476	0.18868	1.93412	0.01593	0.06198	0.03203	0.06083	0.05309
3.40544	0.14823	0.59806	0.0314	0.06016	0.03361	0.05563	0.04558
3.43612	0.13207	1.54524	0.06379	0.05694	0.03565	0.04974	0.03878
3.4668	0.16126	2.6346	0.09504	0.05263	0.03741	0.04348	0.0338
3.49748	0.21915	3.36952	0.12235	0.04758	0.03831	0.03722	0.03125
3.52816	0.28357	3.7213	0.14416	0.0422	0.038	0.03125	0.03076
3.55884	0.34302	3.71646	0.15954	0.03687	0.03637	0.02583	0.03122
3.58952	0.39163	3.41651	0.16813	0.03197	0.03347	0.02119	0.0315
3.62019	0.4264	2.91197	0.17007	0.02777	0.02951	0.01747	0.03093
3.65087	0.44623	2.32095	0.16597	0.0244	0.02483	0.01467	0.02926
3.68155	0.45148	1.79438	0.1568	0.02177	0.01982	0.01266	0.02662
3.71223	0.44369	1.50326	0.14382	0.0197	0.01491	0.01117	0.02337
3.74291	0.42524	1.50817	0.12845	0.01796	0.01052	0.00989	0.02005
3.77359	0.39908	1.65376	0.11216	0.01644	0.00705	0.00866	0.0173
3.80427	0.36827	1.76059	0.0963	0.01526	0.00476	0.00759	0.01562
3.83495	0.33574	1.74573	0.08199	0.01473	0.00345	0.00717	0.01504
3.86563	0.30381	1.60448	0.06995	0.01518	0.00251	0.00802	0.01507
3.89631	0.27408	1.3926	0.06038	0.01671	0.00203	0.01019	0.01503
3.92699	0.24728	1.22735	0.05303	0.01905	0.0036	0.01322	0.01443
3.95767	0.22348	1.24877	0.04745	0.02179	0.00677	0.01663	0.01305
3.98835	0.20246	1.47373	0.0434	0.02452	0.01074	0.02006	0.01087
4.01903	0.18415	1.78264	0.04109	0.02692	0.01509	0.02327	0.00801
4.04971	0.16902	2.06045	0.04107	0.02877	0.01948	0.02607	0.00469
4.08039	0.15816	2.23904	0.04375	0.02994	0.02358	0.02833	0.00132
4.11107	0.1531	2.28639	0.04891	0.03039	0.02709	0.02996	0.00259
4.14175	0.15526	2.19705	0.05591	0.03014	0.02975	0.03095	0.00585
4.17243	0.16535	1.98664	0.06407	0.02933	0.03139	0.03133	0.0088
4.20311	0.18318	1.68778	0.0729	0.02815	0.03188	0.03115	0.01139
4.23379	0.20803	1.34663	0.0822	0.02689	0.03118	0.03049	0.01368
4.26447	0.23897	1.02052	0.09192	0.0259	0.02932	0.02943	0.0158
4.29515	0.27493	0.77382	0.10209	0.02547	0.02642	0.02801	0.0179
4.32583	0.31459	0.65131	0.11266	0.02581	0.0227	0.02625	0.02008
4.35651	0.35625	0.6208	0.12341	0.02688	0.01852	0.02414	0.02234
4.38719	0.39779	0.59504	0.1339	0.02847	0.01452	0.02165	0.02455
4.41786	0.43679	0.51544	0.14354	0.03025	0.01193	0.01874	0.02652
4.44854	0.47063	0.37362	0.15158	0.03191	0.01221	0.01541	0.02802
4.47922	0.49671	0.23562	0.15725	0.03314	0.01515	0.01171	0.02885
4.5099	0.51267	0.31793	0.15984	0.03373	0.01921	0.00782	0.02882
4.54058	0.51658	0.56336	0.15876	0.03352	0.02326	0.00433	0.02785
4.57126	0.5071	0.81746	0.1536	0.03241	0.02672	0.00392	0.02591
4.60194	0.48366	1.02333	0.1442	0.03038	0.02921	0.00711	0.02307
4.63262	0.44656	1.14837	0.13067	0.02744	0.03051	0.0108	0.01947
4.6633	0.39715	1.1728	0.11345	0.02369	0.03051	0.01416	0.01531
4.69398	0.33805	1.08899	0.09337	0.01926	0.02916	0.01689	0.01086
4.72466	0.27387	0.90144	0.07191	0.01435	0.02651	0.01881	0.00646
4.75534	0.21311	0.62603	0.0521	0.00931	0.02269	0.01983	0.00283
4.78602	0.17239	0.28953	0.04106	0.00512	0.01792	0.01991	0.0031
4.8167	0.17366	0.10869	0.04706	0.00535	0.01248	0.01911	0.00574
4.84738	0.21613	0.46556	0.06488	0.00937	0.00683	0.01752	0.00787
4.87806	0.2778	0.80178	0.08588	0.01375	0.00291	0.01532	0.00911
4.90874	0.34291	1.07736	0.10617	0.01765	0.00631	0.01274	0.00938
4.93942	0.40366	1.27195	0.12403	0.02078	0.01115	0.01013	0.00875
4.9701	0.45606	1.37732	0.13855	0.02299	0.01531	0.00794	0.00742
5.00078	0.49801	1.39972	0.1493	0.0242	0.0184	0.00681	0.00584
5.03146	0.52862	1.36252	0.15612	0.02437	0.02022	0.00705	0.00505
5.06214	0.54789	1.30753	0.15911	0.02355	0.02069	0.0082	0.00618
5.09282	0.55653	1.28894	0.15858	0.02181	0.01982	0.00956	0.00867
5.1235	0.55583	1.34986	0.15502	0.01929	0.01769	0.01079	0.01154
5.15418	0.54745	1.49319	0.14904	0.01614	0.01448	0.01178	0.01424
5.18486	0.53333	1.68399	0.14136	0.01257	0.01045	0.01253	0.01646
5.21553	0.51546	1.87734	0.1327	0.00878	0.00589	0.01315	0.018
5.24621	0.49574	2.03725	0.12381	0.00506	0.00114	0.01372	0.01875
5.27689	0.47576	2.14165	0.11532	0.00213	0.00353	0.01429	0.01866
5.30757	0.45674	2.18164	0.10776	0.0031	0.00775	0.01485	0.01773
5.33825	0.43938	2.15932	0.10145	0.00572	0.01126	0.0153	0.01605
5.36893	0.42389	2.08478	0.0965	0.00801	0.01385	0.01553	0.01372
5.39961	0.4101	1.97222	0.09279	0.00975	0.01539	0.01542	0.01091
5.43029	0.39754	1.83546	0.09009	0.0109	0.01581	0.01487	0.00783
5.46097	0.38562	1.68366	0.08806	0.0115	0.01514	0.01383	0.00481
5.49165	0.37377	1.51893	0.08638	0.01165	0.01346	0.01228	0.00278
5.52233	0.36149	1.33739	0.08476	0.0115	0.01098	0.01027	0.00369
5.55301	0.34842	1.13442	0.08298	0.01119	0.00794	0.0079	0.00595
5.58369	0.33432	0.9146	0.08085	0.0109	0.0048	0.00533	0.0081
5.61437	0.31908	0.7123	0.07825	0.01074	0.00296	0.00304	0.00979
5.64505	0.30268	0.6284	0.07508	0.01076	0.00458	0.00269	0.01094
5.67573	0.28518	0.77029	0.07128	0.0109	0.00729	0.00465	0.01152
5.70641	0.2667	1.07787	0.06682	0.01106	0.00971	0.00696	0.01156
5.73709	0.24745	1.44738	0.06173	0.0111	0.01147	0.00904	0.01112
5.76777	0.22771	1.81943	0.05608	0.01093	0.01243	0.0107	0.01029
5.79845	0.20783	2.1583	0.04999	0.01048	0.01255	0.01185	0.00918
5.82913	0.18827	2.43965	0.04364	0.00972	0.01184	0.01247	0.00792
5.85981	0.16953	2.64753	0.03726	0.00867	0.0104	0.01254	0.0066
5.89049	0.1522	2.77396	0.03111	0.00738	0.00834	0.01211	0.00534
5.92117	0.13688	2.81889	0.0255	0.00594	0.00585	0.01122	0.00421
5.95185	0.12414	2.78963	0.02079	0.00444	0.00314	0.00995	0.00324
5.98253	0.11445	2.69963	0.01737	0.00306	0.00107	0.00839	0.00241
6.0132	0.10802	2.56636	0.01548	0.00214	0.00296	0.00664	0.00167
6.04388	0.10476	2.40855	0.01508	0.00213	0.00546	0.00485	0.000957103
6.07456	0.10421	2.24285	0.01574	0.00279	0.00768	0.00327	0.000199237
6.10524	0.10573	2.08062	0.01695	0.00354	0.00951	0.00255	0.000624419
6.13592	0.10854	1.92607	0.01838	0.00413	0.01089	0.00327	0.00151
6.1666	0.11189	1.77649	0.01985	0.00448	0.01183	0.00468	0.00241
6.19728	0.1151	1.62492	0.02127	0.00458	0.01237	0.00619	0.0033
6.22796	0.1175	1.46386	0.02251	0.00446	0.01257	0.00758	0.00414
6.25864	0.11849	1.28847	0.02345	0.00415	0.01252	0.00877	0.0049
6.28932	0.11752	1.09832	0.02392	0.00372	0.01231	0.00972	0.00556
6.32	0.11415	0.8976	0.02375	0.00323	0.01202	0.01041	0.00617
6.35068	0.10802	0.69419	0.02277	0.00278	0.01175	0.01085	0.00674
6.38136	0.09893	0.49847	0.02089	0.00248	0.01158	0.01107	0.00735
6.41204	0.08688	0.32277	0.01804	0.00242	0.01158	0.01113	0.00805
6.44272	0.07208	0.18558	0.01425	0.0026	0.0118	0.01109	0.00887
6.4734	0.05504	0.13097	0.00962	0.00294	0.01226	0.01104	0.00979
6.50408	0.03689	0.17292	0.00434	0.00333	0.01294	0.01107	0.01078
6.53476	0.02131	0.23575	0.00173	0.0037	0.01378	0.01123	0.01177
6.56544	0.02187	0.29071	0.00756	0.00398	0.01467	0.01151	0.01268
6.59612	0.03838	0.33626	0.01343	0.00412	0.01551	0.01188	0.01344
6.6268	0.05775	0.37459	0.01894	0.0041	0.01616	0.01225	0.01398
6.65748	0.07641	0.40613	0.0238	0.00388	0.01652	0.01253	0.01426
6.68816	0.09311	0.42911	0.02779	0.00343	0.01649	0.01261	0.01427
6.71884	0.10717	0.44151	0.03073	0.00275	0.01601	0.01243	0.01401
6.74952	0.11823	0.44384	0.03256	0.00182	0.01508	0.01192	0.01353
6.7802	0.12616	0.44167	0.03329	0.000709465	0.01373	0.01106	0.01293
6.81087	0.13109	0.44648	0.03302	0.000869516	0.01205	0.00985	0.01232
6.84155	0.13336	0.472	0.03198	0.00237	0.01025	0.00832	0.01184
6.87223	0.13348	0.52569	0.03048	0.00404	0.00866	0.00652	0.01166
6.90291	0.13203	0.603	0.0289	0.00577	0.00778	0.00456	0.01185
6.93359	0.12958	0.69098	0.02762	0.00748	0.008	0.00265	0.01241
6.96427	0.12659	0.77473	0.02693	0.0091	0.00918	0.00179	0.01325
6.99495	0.12328	0.84139	0.02688	0.01056	0.01079	0.00314	0.01422
7.02563	0.11962	0.88166	0.02729	0.01179	0.01239	0.0051	0.01518
7.05631	0.1153	0.89048	0.02784	0.01274	0.01366	0.00704	0.01599
7.08699	0.10991	0.8673	0.02817	0.01338	0.01443	0.0088	0.01657
7.11767	0.10294	0.816	0.02803	0.01368	0.01459	0.01031	0.01684
7.14835	0.09399	0.74455	0.02726	0.01366	0.01411	0.01153	0.01678
7.17903	0.08282	0.66406	0.02586	0.01333	0.013	0.01246	0.01635
7.20971	0.06937	0.58714	0.02395	0.01273	0.01133	0.01308	0.01558
7.24039	0.05383	0.52483	0.02179	0.01193	0.00926	0.01341	0.0145
7.27107	0.03671	0.48275	0.0198	0.01098	0.00708	0.01347	0.01315
7.30175	0.01948	0.45932	0.01845	0.00995	0.00545	0.01329	0.01161
7.33243	0.01244	0.44954	0.01811	0.0089	0.00554	0.0129	0.00996
7.36311	0.02731	0.45221	0.01883	0.00788	0.00745	0.01234	0.00832
7.39379	0.04608	0.47391	0.0203	0.0069	0.01014	0.01162	0.00684
7.42447	0.06449	0.52511	0.02203	0.00597	0.01298	0.01079	0.00571
7.45515	0.08153	0.61064	0.02364	0.00509	0.01564	0.00988	0.00516
7.48583	0.09666	0.72453	0.02486	0.00424	0.01797	0.00892	0.00521
7.51651	0.10951	0.85327	0.02553	0.00345	0.01986	0.00796	0.00567
7.54719	0.11991	0.98108	0.02564	0.00278	0.02122	0.00703	0.00624
7.57787	0.12782	1.09316	0.02521	0.00239	0.02202	0.00618	0.00672
7.60854	0.13334	1.17724	0.02435	0.00244	0.02224	0.00541	0.00697
7.63922	0.13666	1.22466	0.02316	0.00284	0.02186	0.00474	0.00692
7.6699	0.13805	1.23101	0.02176	0.0034	0.02091	0.00413	0.00653
7.70058	0.13782	1.19674	0.02025	0.00393	0.01943	0.00354	0.00579
7.73126	0.13624	1.12742	0.01869	0.00433	0.01752	0.00293	0.0047
7.76194	0.13357	1.03388	0.01708	0.00457	0.01529	0.0023	0.00331
7.79262	0.12999	0.93199	0.01544	0.00466	0.01297	0.00184	0.00169
7.8233	0.12561	0.84134	0.01379	0.00468	0.01091	0.00201	0.000754339
7.85398	0.12049	0.78083	0.01223	0.00475	0.00965	0.00296	0.00251
7.88466	0.11464	0.76026	0.01092	0.00503	0.00969	0.00435	0.0046
7.91534	0.10806	0.77364	0.01017	0.00561	0.01098	0.00595	0.00672
7.94602	0.10076	0.80329	0.01021	0.00645	0.01297	0.00763	0.00876
7.9767	0.09283	0.83032	0.01102	0.00744	0.01511	0.00929	0.01063
8.00738	0.08436	0.84164	0.01231	0.00841	0.01704	0.01083	0.01225
8.03806	0.07555	0.83166	0.01369	0.00922	0.01852	0.01218	0.01357
8.06874	0.06664	0.80188	0.01484	0.00975	0.01944	0.01326	0.01451
8.09942	0.05796	0.75996	0.01551	0.00989	0.01973	0.01401	0.01505
8.1301	0.0499	0.71839	0.01553	0.00958	0.01939	0.01438	0.01514
8.16078	0.0429	0.69164	0.01481	0.0088	0.01852	0.01436	0.0148
8.19146	0.03746	0.69095	0.01335	0.00757	0.01726	0.01395	0.01402
8.22214	0.03395	0.71868	0.01117	0.00601	0.01582	0.01319	0.01284
8.25282	0.03246	0.76769	0.00844	0.00442	0.0145	0.01215	0.0113
8.2835	0.03258	0.82642	0.00542	0.00368	0.01359	0.01094	0.00945
8.31418	0.03362	0.88417	0.00314	0.00473	0.01328	0.00972	0.00737
8.34486	0.03486	0.93363	0.00425	0.00692	0.01355	0.00873	0.00515
8.37554	0.03575	0.97106	0.00729	0.00941	0.01416	0.00822	0.00286
8.40621	0.03588	0.99553	0.0104	0.01181	0.01477	0.00837	0.000596556
8.43689	0.03502	1.00789	0.01307	0.01389	0.01512	0.00912	0.00156
8.46757	0.03306	1.00977	0.01508	0.01549	0.015	0.01024	0.00351
8.49825	0.02998	1.00269	0.01629	0.0165	0.01431	0.01147	0.0052
8.52893	0.02592	0.98755	0.01661	0.01684	0.01306	0.01261	0.00655
8.55961	0.02123	0.96454	0.01604	0.01647	0.01135	0.01349	0.00752
8.59029	0.01665	0.9335	0.01465	0.01541	0.00942	0.01403	0.00808
8.62097	0.01378	0.89442	0.01258	0.0137	0.0078	0.01416	0.00822
8.65165	0.0146	0.84821	0.01009	0.01147	0.00728	0.01383	0.00794
8.68233	0.01876	0.79715	0.00767	0.00891	0.00836	0.01303	0.00729
8.71301	0.02423	0.74519	0.0063	0.00642	0.01051	0.01179	0.00633
8.74369	0.02962	0.69769	0.00702	0.00498	0.01302	0.01014	0.00514
8.77437	0.03414	0.66044	0.00926	0.00576	0.01541	0.00817	0.00391
8.80505	0.0373	0.63781	0.01189	0.00809	0.0174	0.00598	0.00298
8.83573	0.03874	0.63079	0.01431	0.01075	0.01884	0.00383	0.00293
8.86641	0.03826	0.63613	0.0162	0.01323	0.01963	0.00253	0.0038
8.89709	0.03576	0.64751	0.01741	0.01527	0.01974	0.00346	0.00505
8.92777	0.03128	0.65769	0.01786	0.01674	0.01918	0.00548	0.0063
8.95845	0.02497	0.66037	0.01755	0.01758	0.01802	0.00757	0.00738
8.98913	0.01709	0.65116	0.01651	0.01776	0.01635	0.00944	0.00822
9.01981	0.00811	0.62777	0.01483	0.01732	0.01429	0.01096	0.00875
9.05049	0.00373	0.5899	0.01263	0.01635	0.01197	0.01209	0.00898
9.08117	0.01345	0.53898	0.01005	0.01496	0.00954	0.01278	0.0089
9.11185	0.02407	0.47776	0.00723	0.01334	0.00714	0.01305	0.00854
9.14253	0.03448	0.40986	0.00431	0.01173	0.00491	0.01293	0.00795
9.17321	0.04433	0.33936	0.00147	0.01039	0.00307	0.01248	0.00717
9.20388	0.05334	0.27016	0.0015	0.00958	0.00201	0.01179	0.00627
9.23456	0.06138	0.20552	0.00405	0.00941	0.00219	0.01095	0.0053
9.26524	0.06838	0.14768	0.00644	0.00976	0.00295	0.01006	0.00433
9.29592	0.07437	0.09849	0.00864	0.01033	0.00366	0.00922	0.00342
9.3266	0.07943	0.06511	0.01066	0.01084	0.00419	0.00849	0.00261
9.35728	0.08368	0.07109	0.01254	0.01111	0.00454	0.00787	0.002
9.38796	0.08721	0.11632	0.01432	0.01102	0.00475	0.00735	0.00166
9.41864	0.09009	0.18065	0.01598	0.01053	0.00484	0.00685	0.00169
9.44932	0.0923	0.2571	0.01752	0.00967	0.00487	0.00632	0.00202
9.48	0.0938	0.34242	0.01889	0.0085	0.00485	0.00572	0.00252
9.51068	0.09446	0.43333	0.02001	0.00714	0.0048	0.00502	0.00312
9.54136	0.09416	0.52611	0.02083	0.00574	0.00472	0.00424	0.00378
9.57204	0.09279	0.61687	0.02125	0.00452	0.00463	0.00343	0.00448
9.60272	0.09026	0.70192	0.02124	0.00376	0.00457	0.00263	0.00519
9.6334	0.08657	0.77811	0.02075	0.00362	0.00455	0.00194	0.00588
9.66408	0.08179	0.84308	0.01978	0.0039	0.00459	0.0014	0.00655
9.69476	0.07605	0.89548	0.01833	0.00424	0.00467	0.00102	0.00716
9.72544	0.06957	0.93501	0.01645	0.00436	0.00475	0.000708778	0.00769
9.75612	0.06261	0.96237	0.0142	0.00415	0.00477	0.000431238	0.00812
9.7868	0.05546	0.97908	0.01168	0.00355	0.00469	0.00072038	0.00842
9.81748	0.0484	0.98719	0.009	0.00261	0.00447	0.00162	0.00859
9.84816	0.04168	0.98892	0.00629	0.00158	0.00412	0.00287	0.00857
9.87884	0.03548	0.98629	0.00388	0.00165	0.00373	0.00439	0.00837
9.90952	0.02989	0.98081	0.00269	0.00318	0.00351	0.00613	0.00795
9.9402	0.02491	0.97341	0.00378	0.00512	0.00376	0.00801	0.00729
9.97088	0.02044	0.96442	0.00572	0.00713	0.00464	0.00994	0.0064

## Sheet: Figure 3a
Catalytic performance for direct dehydrogenation of n-butane over Pt/ND@G, Pt0.8Sn/ND@G, Pt1.7Sn/ND@G, Pt3.4Sn/ND@G, Pt6.8Sn/ND@G
x	y1(Pt/ND@G conv.)	y2(Pt0.8Sn/ND@G conv.)	y3(Pt1.7Sn/ND@G conv.)	y4(Pt3.4Sn/ND@G conv.)	y5(Pt6.8Sn/ND@G conv.)	y6(Pt/ND@G sele.)	y7(Pt0.8Sn/ND@G sele.)	y8(Pt1.7Sn/ND@G sele.)	y9(Pt3.4Sn/ND@G sele.)	y10(Pt6.8Sn/ND@G sele.)
0.35	12.5617	27.1597	36.1234	30.7034	2.26199	95.4463	98.8447	98.9351	99.1555	100
0.7	11.6176	25.9451	35.3689	29.6904	2.09189	96.0325	98.9315	99.0261	99.2144	100
1.03333	11.1288	25.1638	34.6506	28.9627	2.04485	96.3649	98.9927	99.0792	99.2484	100
1.38333	10.8188	24.6653	34.3165	28.4346	1.87673	96.5792	99.0292	99.1049	99.276	100
1.73333	10.5952	24.2735	33.934	28.1167	1.7482	96.7894	99.0573	99.1282	99.2925	100
2.08333	10.5772	24.0094	33.4072	27.7312	1.63428	96.9425	99.0775	99.148	99.3033	100
2.43333	10.4405	23.7109	33.2523	27.4632	1.47183	97.0256	99.0975	99.1643	99.3152	100
2.78333	10.3378	23.4823	33.0272	27.205	1.40298	97.1212	99.114	99.177	99.3263	100
3.13333	10.1568	23.2668	32.8871	26.9653	1.32533	97.186	99.1276	99.187	99.3355	100
3.48333	10.0399	23.1144	32.6603	26.8699	1.24846	97.2595	99.1411	99.1973	99.3422	100
3.83333	9.87504	22.9543	32.6057	26.5802	1.21716	97.3124	99.1501	99.2053	99.3475	100
4.18333	9.81244	22.767	32.4225	26.487	1.16507	97.3622	99.1596	99.2137	99.3532	100
4.53333	9.65629	22.5833	32.3342	26.4284	1.08129	97.4086	99.1693	99.2198	99.358	100
4.88333	9.49726	22.4133	31.9977	26.3521	1.07443	97.4607	99.1762	99.2274	99.3632	100
5.23333	9.38196	22.324	32.0716	26.2633	1.05408	97.4926	99.1845	99.2323	99.3677	100
5.58333	9.26336	22.1545	31.8406	26.0969	0.95459	97.5253	99.1934	99.2395	99.3725	100
5.93333	9.11083	22.0602	31.8383	26.0127	0.9748	97.5505	99.1977	99.2424	99.3761	100
6.28333	9.0646	21.9238	31.7143	25.8486	0.92549	97.5874	99.2046	99.2484	99.3781	100
6.63333	8.955	21.8355	31.5401	25.7866	0.93422	97.6137	99.2109	99.2481	99.3823	100
6.98333	8.85227	21.7362	31.5605	25.6803	0.86691	97.6365	99.2168	99.2539	99.3843	100
7.33333	8.69709	21.6047	31.43	25.5654	0.79956	97.6756	99.221	99.2592	99.3828	100
7.68333	8.63604	21.563	31.341	25.4938	0.78861	97.6957	99.2224	99.2626	99.3906	100
8.03333	8.52737	21.4183	31.324	25.3199	0.76598	97.7397	99.2275	99.2655	99.3921	100
8.38333	8.43022	21.2856	31.3298	25.2764	0.75543	97.7455	99.2361	99.2663	99.3939	100
8.73333	8.38909	21.244	31.2321	25.3242	0.77028	97.7876	99.2364	99.2706	99.398	100
9.06667	8.27006	21.0997	31.2033	25.1553	0.79321	97.7951	99.2407	99.2727	99.3994	100
9.41667	8.21669	20.9847	31.1655	24.9427	0.76978	97.8207	99.2464	99.2749	99.4024	100
9.76667	8.20732	20.8404	30.9295	24.8687	0.75993	97.8342	99.2521	99.2798	99.4055	100

## Sheet: Figure 3b
n-Butane rate and Pt-Pt C.N.
	y1(n-Butane rate)	y2(Pt-Pt C.N.)
Pt/ND@G	0.373	6
Pt0.8Sn/ND@G	0.833	3.2
Pt1.7Sn/ND@G	1.138	2.3
Pt3.4Sn/ND@G	0.951	2
Pt6.8Sn/ND@G	0.077	2.1

[truncated: 28 more sheets: Figure 3c, Figure 4a, Figure 4b, Figure 4c, Supplementary Figure 2a, Supplementary Figure 2g, Supplementary Figure 3, Supplementary Figure 4a, Supplementary Figure 4b, Supplementary Figure 4c, Supplementary Figure 4d, Supplementary Figure 4e, Supplementary Figure 6, Supplementary Figure 7a, Supplementary Figure 7b, Supplementary Figure 7c, Supplementary Figure 7d, Supplementary Figure 8a, Supplementary Figure 8b, Supplementary Figure 8c …]
